# Supplementary material for: Curcumin supplementation increases longevity and antioxidant capacity in Caenorhabditis elegans
Source: Front Pharmacol. 2023 Jun 6;14:1195490. doi: 10.3389/fphar.2023.1195490 (PMC10279890; doi:10.3389/fphar.2023.1195490)
Supplement: Supplementary file 1 [file DataSheet1.zip]

Archive with 7 entries (6 files):
- Additional file/1-Supplementary figure.docx
- Additional file/2-DEG.xls
- Additional file/3-GO.xls
- Additional file/4-GO Molecular.xls
- Additional file/5-KEGG.xls
- Additional file/6-GENE ID.xls
- Additional file/
