# Supplementary material for: Curcumin supplementation increases longevity and antioxidant capacity in Caenorhabditis elegans
Source: Front Pharmacol. 2023 Jun 6;14:1195490. doi: 10.3389/fphar.2023.1195490 (PMC10279890; doi:10.3389/fphar.2023.1195490)
Supplement: Supplementary file 1 [file DataSheet1.zip › Additional file/2-DEG.xls]

#ID	S1_Count	S2_Count	S3_Count	C1_Count	C2_Count	C3_Count	S1_FPKM	S2_FPKM	S3_FPKM	C1_FPKM	C2_FPKM	C3_FPKM	Pvalue	log2FC	regulated
gene-CELE_F32B6.5	446	502	425	306	153	191	11.845022	13.421649	11.326937	8.423317	3.361865	3.880383	0.00119627778944884	-1.03053284739804	down
gene-CELE_C30C11.2	11928	12882	12265	21447	28479	29572	162.049896	176.433578	167.235748	302.652618	319.979462	307.835266	5.49343317350636e-13	1.13586932873942	up
gene-CELE_C30C11.1	1006	1246	1078	2649	2274	2593	38.056496	47.538692	40.941841	104.163185	71.191833	75.196152	1.18032007960707e-14	1.21564216103145	up
gene-CELE_C30C11.4	19537	20509	19739	37191	48285	49472	178.816452	189.227753	181.317261	353.573029	365.477234	346.940063	3.11379077354146e-16	1.21040851813342	up
Caenorhabditis_elegans_newGene_907	75	100	68	18	11	15	0.835818	1.121245	0.768181	0.208473	0.102164	0.123761	2.8658090161484e-07	-2.42180304217941	down
gene-CELE_Y39H10A.6	2486	2341	2318	1302	1116	962	22.602222	20.213062	19.153378	11.13378	7.602653	6.571968	7.62777234942355e-08	-1.03448079149814	down
gene-CELE_Y51H4A.24	456	497	445	901	816	934	4.942623	5.432426	4.842238	10.148078	7.316481	7.757395	3.1858381437191e-10	0.962591471074888	up
gene-CELE_Y53G8AR.5	655	714	634	904	1029	998	15.113615	16.618469	14.686514	21.67664	19.642534	17.65123	6.60763034005637e-05	0.588906260801053	up
gene-CELE_R13H4.2	1263	1232	1318	2734	1731	2156	37.089474	35.661568	38.586689	80.476778	40.295164	48.649099	0.00014279416570473	0.838512341830889	up
gene-CELE_T15H9.2	845	880	745	1235	1403	1613	22.101383	23.189709	19.545914	33.550114	30.335678	32.314232	2.87556580124589e-07	0.819197449367246	up
gene-CELE_C29F7.3	936	1055	878	1732	1444	1706	29.355291	33.351116	27.609049	56.416042	37.4408	40.977581	5.20029925560318e-07	0.807603973143699	up
gene-CELE_F58B3.3	52	46	45	139	104	132	1.818801	1.643211	1.592404	5.104164	3.056338	3.584049	1.26686518866991e-05	1.4299046288552	up
gene-CELE_B0272.2	387	352	376	419	591	675	10.079021	9.230563	9.820033	11.318627	12.722928	13.460755	0.00571490030013537	0.626928580352107	up
gene-CELE_Y42H9B.2	8835	8900	8053	2956	6287	5206	29.645288	30.102016	27.117725	10.299396	17.444485	13.383867	0.00322224380771467	-0.801074580818178	down
gene-CELE_Y42H9B.3	2740	3118	2823	3128	5054	5265	59.38829	68.133812	61.408791	70.439735	90.620918	87.45816	0.00242798192146007	0.664495907956772	up
gene-CELE_C10C5.4	1782	1703	2096	636	768	941	31.923956	30.756517	37.691265	11.839238	11.377957	12.9084	5.27321523474226e-10	-1.21989103759283	down
gene-CELE_F20D1.9	863	821	840	1404	1136	1170	17.568722	16.856161	17.163197	29.703621	19.122824	18.259037	0.000719572126014898	0.598140819925491	up
gene-CELE_Y41C4A.2	114	166	149	57	75	82	1.518154	2.218777	1.988771	0.785984	0.820228	0.827638	0.00252513770639343	-0.966850208671866	down
gene-CELE_Y92H12BR.7	1196	1384	1388	188	547	420	17.151505	20.000868	19.971008	2.792707	6.482339	4.609831	1.10365187062544e-06	-1.74722722081062	down
gene-CELE_F58B3.9	5637	4684	5074	3466	2554	3190	155.517136	130.25032	140.465698	99.313057	58.260727	67.43161	0.000157820998690709	-0.702366387954875	down
gene-CELE_C10C5.3	2235	2489	2442	846	663	879	40.472553	45.441917	44.386063	15.914401	9.925079	12.196727	3.36398702309932e-20	-1.54729876074461	down
gene-CELE_R07D5.2	182	118	155	77	51	81	1.733675	1.127546	1.48441	0.757384	0.399229	0.585585	0.00219376246410448	-1.08887710039226	down
gene-CELE_D2007.4	1324	1485	1263	1965	2369	2609	52.542305	59.423683	50.326366	81.04792	77.781235	79.360565	2.59426908050359e-07	0.806117928511274	up
gene-CELE_ZK896.6	316	252	346	801	594	615	7.905067	6.358213	8.673563	20.833618	12.290725	11.793291	2.1945028499388e-06	1.17855809931748	up
gene-CELE_C46H11.2	542	493	587	336	318	313	9.990048	9.157302	10.855769	6.428182	4.846234	4.408752	0.000195852819021281	-0.706513999071144	down
gene-CELE_T01G5.7	446	376	369	454	667	837	11.22316	9.52058	9.3132	11.857214	13.862834	16.131857	0.00403841281741989	0.74561644281036	up
gene-CELE_Y53H1B.2	2167	2412	2298	6986	2908	3455	71.616272	80.338242	76.215996	239.81073	79.452919	87.482544	0.0030908196854051	1.00955513328266	up
gene-CELE_T10B11.3	2289	2265	2176	2627	3975	4257	44.484669	44.377918	42.44289	53.04768	63.894646	63.406693	0.000394707111661663	0.722645412899674	up
gene-CELE_Y62H9A.3	3051	2475	3084	2968	4799	5191	106.091751	86.746048	107.621284	107.205505	138.025482	138.322723	0.00980743889338397	0.618784269504345	up
gene-CELE_Y40B1B.8	1726	1751	1854	2001	2876	3220	21.761158	22.257578	23.467817	26.209696	29.994841	31.112314	0.0015383787796533	0.634607125778623	up
gene-CELE_Y62H9A.5	16565	15697	16386	22397	26029	31230	643.601624	614.80127	638.930603	903.865845	836.324707	929.707397	7.81957289322956e-07	0.744217669061905	up
gene-CELE_Y40B1B.3	649	521	516	313	247	424	14.983915	12.11147	11.946708	7.485079	4.713652	7.49552	0.00348101593660897	-0.74647706367373	down
gene-CELE_F31B12.1	1019	1127	1139	724	584	535	3.872087	4.127711	4.264685	3.092979	1.996244	1.660141	0.000116910118093944	-0.788316389346845	down
gene-CELE_C15C6.2	340	341	407	267	108	155	8.976398	9.074346	10.806993	7.315614	2.353939	3.124327	0.0085881985633217	-0.990769797597493	down
gene-CELE_H31G24.4	7528	8441	7808	8762	16058	16062	142.30011	160.843216	148.119217	172.03537	251.013672	232.629272	0.000874194155029192	0.814195141960401	up
gene-CELE_T09B9.1	1310	1090	1199	1294	2188	2208	18.359602	15.401227	16.863333	18.848169	25.367622	23.722755	0.00423105695980847	0.691789540190359	up
gene-CELE_ZK75.2	145	126	120	59	23	42	6.271539	5.496249	5.210735	2.636495	0.82189	1.375774	0.000219629291703105	-1.61452114759672	down
gene-CELE_C18G1.5	8783	8473	8745	8945	16054	17005	247.15799	240.363785	246.996597	261.473175	373.616882	366.671509	0.00326260318837448	0.721854574887383	up
gene-CELE_C04H5.7	393	327	370	638	522	810	24.434671	20.563959	23.12364	41.278056	26.881066	38.703492	8.21948021389264e-05	0.885502392267561	up
gene-CELE_C18G1.4	6044	6554	6389	5982	12455	12266	66.232256	72.418034	70.397759	68.310063	112.903684	103.362774	0.00872016422564852	0.724062256690379	up
gene-CELE_F43H9.2	1373	1329	1365	2392	1816	2067	17.951541	17.343785	17.839442	31.627678	19.790538	20.789541	0.0001325409703641	0.667019640190559	up
gene-CELE_D2021.4	653	582	551	277	187	209	13.006188	11.974884	11.011301	5.81815	3.065061	3.435149	2.05341686073928e-08	-1.36456892595314	down
gene-CELE_C45E1.1	861	843	936	520	398	550	19.256462	18.944545	20.918704	12.025908	7.33496	9.374547	2.69236564472892e-05	-0.810377629758704	down
gene-CELE_Y9C9A.3	46	71	56	12	10	3	0.992089	1.543309	1.20672	0.268326	0.163436	0.041841	3.19156702639896e-05	-2.73248756881028	down
gene-CELE_C16C8.5	429	494	424	523	723	790	17.324091	20.143185	17.210966	21.982786	24.195717	24.497948	0.00264275560574553	0.630637641641988	up
gene-CELE_Y65A5A.1	489	415	404	212	111	166	21.438111	18.361328	17.790624	9.663397	4.018669	5.588786	5.22878910477176e-06	-1.37809386358876	down
gene-CELE_F53B2.6	1639	1130	1283	903	804	879	22.535284	15.651793	17.690573	12.886565	9.139003	9.258757	0.00335191830458608	-0.610254492378953	down
gene-CELE_Y39G8C.1	6414	6105	5767	1565	3791	3448	27.641184	26.521097	24.943777	7.003981	13.511201	11.385641	0.000936654448588673	-1.02391726269139	down
gene-CELE_F02C12.1	1129	1238	1264	606	529	547	11.005713	12.159752	12.364802	6.13052	4.261046	4.083055	5.16364487406076e-11	-1.06871993331	down
gene-CELE_C37A2.7	4626	4339	4436	12626	5144	7597	255.226913	241.344971	245.641663	723.623901	234.704208	321.164398	0.00271940113937444	0.967831384374177	up
gene-CELE_C08B6.9	4814	5065	4723	6260	8064	8740	97.737106	103.65831	96.23082	132.001495	135.384094	135.952942	8.94556901685344e-06	0.694323063580371	up
gene-CELE_F54B3.1	6800	7564	6638	2238	5261	4447	15.520532	17.401844	15.202246	5.303343	9.929081	7.775687	0.00874166123149398	-0.780283675562824	down
gene-CELE_B0350.2	12522	11923	11969	8091	5751	5513	50.597838	50.854317	52.808919	61.090785	25.869761	29.010528	4.81900799860415e-05	-0.865304346638459	down
gene-CELE_E02H1.2	1338	1522	1178	1605	2549	2534	24.702267	28.330183	21.826971	30.790037	38.932106	35.859097	0.000659457489739258	0.763359087653042	up
gene-CELE_C29F9.4	2131	2262	2343	1160	1021	1216	23.810041	25.477152	26.27874	13.457991	9.436525	10.410442	1.7499550876093e-11	-0.949547727175678	down
gene-CELE_Y38F1A.2	225	304	251	372	326	473	5.584102	7.603573	6.242002	9.578394	6.69705	9.003272	0.00789695845724796	0.621987500025025	up
gene-CELE_Y50D4C.12	77	74	76	18	38	24	46.006435	44.784286	45.228043	10.630763	18.519783	10.654006	0.00132082432477593	-1.46519641432472	down
gene-CELE_Y17D7C.2	4	11	11	92	90	117	0.082017	0.245068	0.225714	2.107923	1.646492	1.980973	5.79392619775747e-12	3.55986439494339	up
gene-CELE_F56B6.4	4934	5164	5086	7599	6760	8241	79.842408	84.271297	83.202236	131.061005	90.50132	103.20082	1.21389989243399e-06	0.611347300641373	up
gene-CELE_Y55D5A.6	229	224	208	114	104	130	4.416331	4.352286	4.018317	2.278292	1.645809	1.915164	0.000137712032320417	-0.888583712212458	down
gene-CELE_K08D8.3	665	655	622	145	103	166	8.747923	8.684091	8.211337	1.979816	1.11923	1.666254	2.41992360542355e-21	-2.19456559190875	down
gene-CELE_K08D8.6	3334	3754	3675	6950	6906	7704	46.168013	52.383763	51.051144	100.229644	80.135047	82.048396	1.02169688582984e-18	1.0404558032262	up
gene-CELE_C28G1.5	414	396	469	1186	603	553	9.165657	8.781579	10.383483	27.352546	11.064014	9.362984	0.00778725836744325	0.924903284529983	up
gene-CELE_VW02B12L.3	3187	3550	3346	3605	5521	5779	70.419312	79.073997	74.203506	82.744682	100.888184	97.848701	0.00333211859246911	0.597283672052763	up
gene-CELE_T12A7.6	481	624	479	380	185	290	9.053128	11.853227	9.046249	7.426383	2.873186	4.178203	0.00710975031535404	-0.844532928606956	down
gene-CELE_T10C6.10	513	541	521	584	995	1107	13.055031	13.970727	13.418067	15.754606	21.357716	21.790361	0.00192699824578246	0.800423658756217	up
gene-CELE_T12A7.4	71	76	77	155	221	262	1.425874	1.510021	1.544142	3.157296	3.678875	4.010551	2.91995003593808e-07	1.54139554839034	up
gene-CELE_C55A6.4	48	51	67	160	160	201	1.054528	1.130339	1.482489	3.677235	2.916112	3.408088	3.49156771547428e-08	1.68396204014222	up
gene-CELE_F13G3.5	2311	2388	2181	2701	3916	4487	55.616727	58.085381	52.767759	67.475681	78.065265	82.939274	0.000384029200465636	0.722455628047364	up
gene-CELE_F52F12.4	2038	2558	2282	2503	3895	4312	28.435387	35.971638	31.953199	36.279034	44.946823	46.097466	0.00291326456762815	0.6715799715908	up
gene-CELE_F23F1.1	1576	1721	1581	1689	2702	2921	49.535486	53.890716	49.536402	54.860122	68.676991	70.775624	0.00582709504948345	0.616127703672667	up
gene-CELE_F23F1.8	7839	8254	8014	9371	13707	14040	143.033691	151.812393	146.744415	177.585449	206.819916	196.273041	0.00035372074287786	0.656799256744966	up
gene-CELE_T02B5.3	1161	983	1111	195	271	277	13.209396	11.275331	12.68291	2.305082	2.548336	2.408756	3.28537192268456e-24	-2.09757514790973	down
gene-CELE_T02B5.1	133	154	129	248	228	269	1.58672	1.851635	1.540496	3.086263	2.257037	2.464179	7.59904445471166e-05	0.879682147643499	up
gene-CELE_K10B3.10	17065	15778	15857	8662	9125	8475	55.121292	51.375657	51.402974	29.058549	24.371123	20.973779	4.7969117455209e-11	-0.850422258412141	down
gene-CELE_F46F11.2	43390	51787	46348	50431	91394	97647	1069.547119	1286.834351	1146.556641	1291.198364	1863.008667	1844.192749	0.00163778911163062	0.790100730031526	up
gene-CELE_C17E7.4	1651	1767	1655	1827	3554	3829	35.150158	37.931511	35.367889	40.412598	62.578911	62.481541	0.00114418938372155	0.889904782385524	up
gene-CELE_T28C6.10	118	68	83	41	32	32	2.184231	1.262382	1.52688	0.778535	0.487728	0.441144	0.00206081929645737	-1.31718744162876	down
gene-CELE_H04M03.3	17	6	0	134	197	173	0.359653	0.111011	0	3.04254	3.574262	2.902989	8.18480022352445e-09	4.49010921704475	up
gene-CELE_ZK822.9	67	46	39	83	136	167	9.256391	6.442659	5.414858	11.99221	15.585927	17.890642	0.00103628794938455	1.37223203680713	up
gene-CELE_ZK822.4	1773	1879	2049	1501	723	700	29.999523	32.0424	34.800797	26.379759	10.114937	9.071288	0.00680435014265792	-0.910309664171241	down
gene-CELE_ZK822.5	1809	2171	1844	1405	838	1021	21.411487	25.927228	21.927348	17.603227	8.334019	9.271961	0.00118736390202553	-0.789183328397319	down
gene-CELE_Y116F11B.3	537	598	617	1123	770	919	4.223078	4.738265	4.866766	9.175519	5.008064	5.539846	0.000777304608505303	0.725153359718295	up
gene-CELE_D2063.1	168	194	174	777	284	288	2.970031	3.452857	3.081597	14.272356	4.153768	3.892597	0.00173508084272957	1.38998703890493	up
gene-CELE_F46F3.1	520	379	373	252	150	229	12.458006	9.692109	9.006393	6.546166	2.964385	4.220458	0.000987328005916118	-0.973503696452513	down
gene-CELE_T12A7.1	2184	2046	2247	1245	1198	1167	27.319393	25.803143	28.220409	16.17469	12.390854	11.185578	2.90554914284174e-08	-0.803001712222013	down
gene-CELE_C04G2.9	736	842	784	429	246	224	14.02534	16.175528	14.990743	8.492707	3.872719	3.266884	1.43093182877894e-05	-1.34168464473464	down
gene-CELE_Y45F10C.3	7982	8319	7687	8542	13549	14176	147.549713	155.022964	142.615128	164.0215	207.130646	200.788528	0.00269747404316057	0.629111210696458	up
gene-CELE_Y45F10C.2	1181	1021	1086	1884	3103	4031	64.580887	56.268295	59.578445	107.041252	140.358551	168.915588	4.03401263592771e-08	1.48100341500458	up
gene-CELE_C35D10.10	2653	3175	2626	3368	4493	5124	68.239655	82.351669	67.799278	90.006577	95.594048	101.015587	0.000511753582776751	0.653523133945997	up
gene-CELE_C35D10.11	321	437	460	217	124	111	24.50654	33.655067	35.212132	17.163662	7.808009	6.478497	9.42688275848237e-05	-1.37828385417177	down
gene-CELE_C35D10.13	2742	2987	2619	3010	4755	5093	111.317169	122.259842	106.716797	126.926491	159.671143	158.437149	0.00247016037703649	0.655943244110126	up
gene-CELE_C49C3.13	85	65	112	24	16	12	1.32953	1.022119	1.760931	0.384417	0.201536	0.144523	7.51064724267128e-06	-2.28790678147566	down
gene-CELE_T14B4.2	627	756	692	957	1200	1561	29.857555	36.291103	33.072239	47.381233	47.272381	56.985584	3.68815996611016e-05	0.872980244803791	up
gene-CELE_ZK666.7	93	108	92	13	13	19	1.81561	2.123283	1.796958	0.256653	0.210156	0.278507	2.38952545726197e-10	-2.66751024480574	down
gene-CELE_Y40B10A.6	3093	3209	3373	356	487	671	95.694145	100.067177	104.712738	11.440643	12.455484	15.888078	3.08777616001925e-30	-2.64815991035907	down
gene-CELE_Y40B10A.8	1444	1546	1428	1968	2643	2681	26.250159	28.33015	26.006173	37.178413	39.781935	37.337052	5.51747041588231e-06	0.75890204412722	up
gene-CELE_Y62E10A.2	2199	2323	2270	3363	4168	4948	75.938255	80.859657	78.684174	120.644188	119.055252	130.934418	4.67616173683312e-08	0.910570424814696	up
gene-CELE_R31.1	20502	19927	18752	5781	7766	6519	39.567741	38.800384	36.397958	11.960448	12.907192	9.897181	1.89329477706044e-20	-1.52060904536906	down
gene-CELE_D1025.2	36	41	33	241	224	215	1.732263	1.974098	1.580983	12.168144	9.007719	7.994358	4.17291680654681e-20	2.67113458472825	up
gene-CELE_D1025.7	237	284	221	123	99	146	13.434536	16.216818	12.546945	7.214707	4.620048	6.335775	0.00018914967830178	-0.974661458902753	down
gene-CELE_D1025.6	517	393	469	273	197	340	32.142937	24.645632	29.287857	17.625685	10.123561	16.198872	0.00596645700517269	-0.736898439243267	down
gene-CELE_D1025.4	1079	943	1092	658	563	786	70.639015	62.248474	71.762573	44.75362	30.466164	39.437473	0.00139106446642316	-0.600237643836434	down
gene-CELE_D1025.8	368	420	367	140	80	231	13.417337	15.456335	13.426223	5.30875	2.407954	6.441164	0.000390111452361184	-1.33124593587158	down
gene-CELE_F46C5.1	649	497	664	368	96	115	21.412399	16.527592	21.966253	12.583287	2.613768	2.888075	0.00181877301700756	-1.587168854702	down
gene-CELE_T04F3.3	88	99	117	49	45	35	1.931359	2.190758	2.58607	1.125817	0.813305	0.583637	0.00130370246079678	-1.19215938822371	down
gene-CELE_T04F3.1	3385	3419	3267	1225	1748	1558	8.089661	8.106465	7.797952	2.992833	3.500783	2.807802	2.09400353170607e-10	-1.11462500226485	down
gene-CELE_F48B9.1	107	100	114	52	43	29	1.808645	1.713206	1.940981	0.916295	0.596682	0.365571	0.000764970117434505	-1.32440113698364	down
gene-CELE_ZK1290.13	974	1020	1036	485	362	332	17.626732	18.60955	18.81345	9.111328	5.418934	4.5925	5.83053774861474e-09	-1.31537211982792	down
gene-CELE_ZK1290.10	198	216	272	115	88	90	3.414943	3.764565	4.728929	2.057515	1.259182	1.182966	5.18311953206263e-05	-1.18519681313611	down
gene-CELE_R155.2	120	138	152	15	31	24	0.773165	0.901055	0.989132	0.094559	0.163724	0.114574	5.19825727284662e-10	-2.5135685079024	down
gene-CELE_F45C12.12	276	194	154	272	429	493	6.896893	4.874133	3.840179	7.041214	8.865336	9.421906	0.00349051792238829	0.965904258093545	up
gene-CELE_Y66A7A.6	823	774	933	2123	1322	1601	15.030401	14.243459	17.100544	40.293747	19.963261	22.401403	1.51525278289665e-05	1.0385163169647	up
gene-CELE_F58E6.5	177	195	206	116	42	40	4.265843	4.741495	4.975687	2.892163	0.821663	0.723154	0.00249477521722048	-1.48843808417575	down
gene-CELE_C34B2.7	4299	4998	4363	5228	8248	8366	52.977673	62.094936	53.963428	66.918228	84.058464	78.99971	0.000691552447513083	0.711551950914231	up
gene-CELE_C34B2.3	44	47	88	24	20	25	0.925903	1.01537	1.894157	0.519478	0.3421	0.407567	0.00987043907834191	-1.34085903562132	down
gene-CELE_F09F9.3	73	68	106	20	8	22	3.68106	3.442564	5.316267	1.006896	0.318387	0.816529	2.44767061885293e-05	-2.27356063931214	down
gene-CELE_F46A9.4	3527	3863	3479	4183	6088	6908	113.42662	125.234383	112.281929	139.739822	161.916885	170.214737	0.000575380331204653	0.692782547930341	up
gene-CELE_F55B12.4	2027	2220	1959	3184	3108	3396	34.346802	37.913109	33.316128	56.035393	43.553257	44.084816	1.23124611586564e-08	0.681978028677985	up
gene-CELE_T10E9.4	556	572	729	322	126	138	6.673656	6.921935	8.776878	4.008859	1.246709	1.262166	7.75540075268883e-05	-1.61126986790233	down
gene-CELE_F46F11.4	310	219	257	463	314	533	19.774136	14.062094	16.43051	30.656544	16.545437	26.061962	0.00632703323196335	0.768950725500566	up
gene-CELE_Y105E8A.1	103	202	120	51	38	53	2.22255	5.046249	3.066773	1.29098	0.725665	0.757209	0.000130722453592869	-1.5383219217617	down
gene-CELE_W02D7.4	287	355	291	139	162	183	8.76216	10.912844	8.923767	4.382608	4.094147	4.282554	4.94341886392891e-05	-0.9096304446112	down
gene-CELE_C44B7.9	3285	3333	3447	1809	1337	1382	38.306488	39.183804	40.337849	21.908127	12.887489	12.344985	7.51596669071291e-09	-1.10828621325766	down
gene-CELE_W02D7.2	360	326	389	451	774	708	7.10573	6.480207	7.713882	9.239211	12.648981	10.719583	0.000646699897850641	0.879590472985775	up
gene-CELE_R01H2.6	3786	4128	3927	4289	7026	7645	139.950256	153.850311	145.705154	164.717834	214.815445	216.551651	0.00165432756100005	0.710587172811736	up
Caenorhabditis_elegans_newGene_1022	40	45	69	7	0	7	0.353304	0.398957	0.609309	0.064429	0	0.045523	8.57154045665348e-05	-3.42937337313472	down
gene-CELE_F37A4.4	184	343	259	101	40	66	1.275997	2.403273	1.806189	0.723686	0.229938	0.346894	1.34575384993796e-05	-1.87577182693842	down
gene-CELE_C33G8.11	392	384	319	212	205	188	8.352725	8.263988	6.834557	4.680322	3.60215	3.060807	0.000163009495548962	-0.813073047245185	down
gene-CELE_ZC262.8	137	162	92	388	315	170	4.230933	5.068499	2.840142	12.506889	8.080501	4.02931	0.0028876667312108	1.21761868885887	up
gene-CELE_Y54G9A.6	3896	3773	3721	4692	6854	7257	78.843132	76.96492	75.558609	98.617455	114.708626	112.516144	7.19528906407131e-05	0.756126280913153	up
gene-CELE_Y54G9A.5	1629	1735	1622	2054	3080	3766	46.986607	50.44873	46.937824	61.552994	73.466476	83.246658	0.000131094805091899	0.865710784339617	up
gene-CELE_T21E3.3	6490	6215	5873	1713	2622	2354	11.021339	10.638887	10.009688	3.02039	3.68183	3.06218	9.74853087943638e-14	-1.43733809715229	down
gene-CELE_F49C12.8	8438	9343	8854	10312	16365	16810	112.046753	125.061363	117.983444	142.219299	179.70108	171.019302	0.000375569678989481	0.740566773567323	up
gene-CELE_F49C12.2	58	61	54	14	8	7	1.399295	1.468818	1.298148	0.333181	0.159728	0.114316	5.29895694861546e-06	-2.52880850871283	down
gene-CELE_F47H4.9	283	300	301	137	165	165	3.960563	4.232783	4.233491	1.986633	1.912185	1.77121	2.59509227079637e-05	-0.883050374207727	down
gene-CELE_F47H4.2	248	271	239	69	95	139	1.933554	2.129108	1.86707	0.555957	0.608106	0.827855	2.87644341473168e-05	-1.29436964773043	down
gene-CELE_K08C7.3	9486	8604	7840	3191	3444	3284	21.533915	19.624886	17.833766	7.523586	6.445527	5.658496	2.51760040286681e-21	-1.34636782979771	down
gene-CELE_K10B4.3	1581	1415	1466	1158	853	782	14.902552	13.444164	13.866164	11.336301	6.649945	5.647955	0.00531011523221994	-0.62968424533232	down
gene-CELE_B0379.2	65	80	69	37	22	38	1.954721	2.434679	2.06429	1.146431	0.546471	0.860719	0.00919065793280646	-1.10340585642275	down
gene-CELE_F54C8.2	1677	1904	1810	1700	3862	3799	47.125134	53.931149	51.065445	49.614319	89.766418	81.826637	0.00650605456081762	0.826229698899946	up
Caenorhabditis_elegans_newGene_1540	19	25	7	113	136	170	0.263147	0.346	0.088538	1.662093	1.591557	1.848464	5.59169653254336e-10	3.07598641402035	up
gene-CELE_ZK1127.10	4737	5266	5420	7129	7720	8004	89.267715	100.042618	102.502426	139.539566	120.311028	115.568794	1.06164100381774e-06	0.605470582883755	up
gene-CELE_EGAP2.3	888	922	911	1632	1762	1871	13.443998	14.080475	13.845358	25.674141	22.081263	21.719456	3.38580869947959e-15	0.989973355397965	up
gene-CELE_F15E11.1	4302	4210	4701	17344	24717	28526	186.998016	184.47963	205.077896	783.219543	888.666138	950.229065	3.51934112587029e-34	2.44790883749295	up
gene-CELE_C09B8.4	228	190	184	100	98	121	6.30174	5.279297	5.084836	2.846526	2.219263	2.543676	0.000598398772433695	-0.880843614502436	down
gene-CELE_C47B2.8	1463	1447	1474	898	845	936	57.158867	56.990562	57.808521	36.435104	27.305098	28.024551	2.83217619207616e-07	-0.672079334909377	down
gene-CELE_C47B2.6	3635	3435	3239	5175	4925	5538	66.077984	62.967975	59.049977	97.711464	74.052898	77.128944	1.95580520538508e-07	0.639346202077014	up
gene-CELE_C47B2.5	2799	3040	2742	3250	4719	5183	72.607536	79.491318	71.389595	87.553612	101.231705	103.005051	0.000921038867925278	0.649212413504568	up
gene-CELE_C47B2.4	5146	4930	5390	6336	9468	9809	128.858353	124.435768	135.445236	164.798981	196.064102	188.198425	0.00010885646275102	0.760263123760035	up
gene-CELE_C47B2.1	784	2285	1718	2865	3333	3591	11.458431	33.667847	25.195866	43.491779	40.281387	40.214375	0.00213026279422961	1.07388482168714	up
gene-CELE_C36E8.3	1940	1911	1902	969	859	961	26.009846	25.829111	25.590239	13.488358	9.525555	9.874769	1.74269939630676e-13	-1.00526794651953	down
gene-CELE_T14B4.4	380	374	454	1201	694	701	11.936306	12.014442	14.189142	40.179016	17.909193	16.55429	0.000107524390655632	1.15159991108312	up
gene-CELE_F07H5.9	106	149	116	216	410	406	1.74835	2.468585	1.916176	3.706596	5.603382	5.139426	4.2555776454303e-06	1.51012599379016	up
gene-CELE_Y82E9BR.17	1855	1485	1463	718	588	787	29.522997	23.821512	23.357617	11.871545	7.73282	9.582201	2.4924303045538e-09	-1.16267593156013	down
gene-CELE_Y69A2AR.6	775	735	652	1414	950	1230	19.444614	18.587667	16.40452	36.830078	19.694233	23.636213	0.000313553278752335	0.774496721488859	up
gene-CELE_Y17G7B.3	779	767	814	323	554	540	10.814541	10.733434	11.340702	4.652481	6.355639	5.741912	0.00418246328180078	-0.703286117122905	down
gene-CELE_T08B6.9	139	119	134	63	16	25	2.101897	1.809998	2.034671	0.985225	0.190506	0.291052	0.000839477952013772	-1.86177750999882	down
gene-CELE_F31F7.1	998	943	992	1777	1961	1959	16.114371	15.383914	16.075042	29.847075	26.159732	24.197839	6.70953403826888e-14	0.995846439375284	up
gene-CELE_Y69A2AR.5	751	653	803	268	357	367	17.453434	15.285821	18.710335	6.453857	6.848748	6.517794	8.3839201916917e-08	-1.12005749533301	down
gene-CELE_T06C12.13	237	222	198	127	59	63	4.598146	4.337773	3.843248	2.548189	0.938995	0.929605	0.000665005501576925	-1.34866329943343	down
gene-CELE_C16C10.4	2421	2455	2267	2970	3754	4518	92.068657	94.120903	86.498055	117.317451	118.068275	131.636673	9.77295672043054e-05	0.686801890499812	up
gene-CELE_R151.3	34402	36385	35568	60230	55203	64116	1141.452759	1216.987061	1184.382324	2075.715088	1514.672363	1629.933228	2.37530568402278e-12	0.793805310332036	up
gene-CELE_K07A3.3	80	73	76	41	35	32	1.255764	1.160279	1.19587	0.666405	0.449525	0.383867	0.00580371460547203	-1.04173960137894	down
gene-CELE_W02C12.3	9321	9015	9720	5907	4433	4476	95.552439	90.411023	100.086617	65.347799	38.163135	35.869168	3.61063468864236e-06	-0.877119626104171	down
gene-CELE_W02C12.2	389	332	473	282	97	112	10.633879	9.11943	12.984884	8.025252	2.187348	2.3656	0.0067731387201092	-1.22922826480784	down
gene-CELE_C47A4.2	260	255	275	553	806	776	4.149024	4.249314	4.541662	9.453755	11.064401	10.386199	9.81275118353175e-12	1.46925940217479	up
Caenorhabditis_elegans_newGene_1460	328	290	300	187	107	118	8.610756	7.297232	8.012444	4.900293	2.293023	2.304458	0.000374497997686982	-1.10984912483601	down
gene-CELE_F09F7.6	3442	3191	3659	1652	1023	1572	232.069321	216.841339	247.573288	115.68042	57.018055	81.183014	3.68546486013036e-08	-1.23985531700253	down
gene-CELE_ZK617.1	3731	4075	3800	1923	1429	1139	4.358643	4.792417	4.45956	2.331625	1.378427	1.018258	5.95274278588887e-08	-1.31932314338834	down
gene-CELE_W06H8.8	2229	2293	1973	666	446	422	1.982752	2.043676	1.714695	0.897395	0.437291	0.374281	8.06250290988254e-17	-2.03340928114455	down
gene-CELE_F09E10.3	930	906	837	1446	1268	1602	22.411509	22.012543	20.235723	36.199936	25.268402	29.578642	1.97727997312092e-06	0.728303847320296	up
gene-CELE_C23F12.1	6219	6060	6016	3632	2748	2457	15.858777	19.307366	16.014143	10.877372	7.464797	5.914513	1.83218706681055e-06	-1.00281224832673	down
gene-CELE_Y55F3C.9	304	316	298	152	133	195	2.953821	3.225637	2.877196	1.75672	1.020213	1.434524	8.59856123117828e-05	-0.901177615991645	down
gene-CELE_Y55F3C.3	179	177	174	709	234	245	2.381763	2.36976	2.371291	10.244599	2.681095	2.567244	0.00930552095398483	1.22290392166759	up
gene-CELE_K09H9.3	564	614	667	122	52	74	15.586417	17.108599	18.494978	3.477827	1.184978	1.552564	1.34761672422461e-16	-2.84904890240369	down
gene-CELE_Y39G8B.5	6	19	17	43	46	55	0.060566	0.209608	0.178834	0.488047	0.409576	0.45997	0.00248024527345543	1.81619757092532	up
gene-CELE_Y54F10BM.3	107	77	131	28	28	45	1.312516	0.955605	1.614598	0.355973	0.27988	0.417138	0.000151333264663657	-1.61447984586869	down
gene-CELE_F43C9.1	21	16	21	89	170	180	0.32022	0.243653	0.320477	1.466936	2.228324	2.189373	3.06634233998734e-11	2.94837374270878	up
gene-CELE_H23N18.1	397	426	424	949	848	875	6.030077	6.522051	6.453734	14.967403	10.644603	10.181368	2.53731827500449e-12	1.14077048997389	up
gene-CELE_VC5.3	23165	23579	24559	9126	10880	10393	130.476919	133.882644	138.825625	53.388786	50.677151	44.851303	2.29511052695457e-20	-1.19176210034096	down
gene-CELE_VC5.2	874	1125	1141	549	722	658	11.17036	14.494247	14.634948	7.282998	7.628805	6.437583	0.000912870989029999	-0.664027123687091	down
gene-CELE_F57C12.2	221	184	194	94	98	102	5.512717	4.618992	4.838642	2.418384	2.01211	1.938705	7.47673006810785e-05	-0.989247083665482	down
gene-CELE_M01B2.1	40	77	49	6	22	3	0.58823	1.142725	0.718984	0.082593	0.258863	0.022838	0.00343801859730447	-2.36132709914713	down
gene-CELE_T16G1.7	729	569	663	439	353	296	12.257741	9.643504	11.17755	7.664633	4.897151	3.803509	0.0014149764306779	-0.804740401946833	down
gene-CELE_T16G1.4	736	658	794	362	497	490	13.15554	11.871183	14.249031	6.713608	7.344135	6.718789	0.00127637410740988	-0.663452528532725	down
gene-CELE_C38D4.6	4532	4622	4205	4762	7461	7791	78.592229	80.584791	73.08499	85.651919	106.440247	103.239264	0.00310214184434564	0.61618355203395	up
gene-CELE_F26D12.1	3736	3601	3967	2898	2026	1945	31.060212	30.762704	35.074441	29.373928	13.82013	13.342936	0.00263213499538833	-0.672475060372763	down
gene-CELE_R13D7.2	151	222	208	102	66	67	3.363174	4.963414	4.63439	2.353378	1.210974	1.133297	0.000262232607819561	-1.25813131393293	down
gene-CELE_Y40B1B.5	1966	1676	1929	2536	3096	3457	54.337349	46.690655	53.525085	72.806854	70.782738	73.223808	1.40095880001645e-05	0.739119414887443	up
gene-CELE_F47H4.10	308	234	307	115	61	67	12.542147	9.588726	12.528403	4.827612	2.048111	2.077536	9.30233204203853e-07	-1.75957230761112	down
Caenorhabditis_elegans_newGene_1053	135	182	113	50	29	43	3.180751	4.288668	2.618814	1.200752	0.536735	0.766151	4.91335321126582e-06	-1.77357233945636	down
gene-CELE_T20H4.5	2823	3089	3012	4078	4703	5325	75.544403	83.33448	80.916878	113.381508	104.095459	109.206406	5.16607910183647e-07	0.695930608773109	up
gene-CELE_K09F6.9	454	484	430	174	243	265	6.246527	6.712036	5.945685	2.48479	2.758077	2.791336	1.32734860600278e-05	-0.969785028799708	down
gene-CELE_K09F6.8	245	211	254	142	137	159	4.310499	3.739244	4.491896	2.596612	1.990222	2.144403	0.00428661418611665	-0.661040352408554	down
gene-CELE_H13N06.6	8118	8428	7927	10338	16601	16211	99.249041	103.711341	97.267279	131.4039	167.903634	152.576406	3.28069462424542e-05	0.852301796627008	up
gene-CELE_F25B3.3	186	303	368	159	141	87	1.715828	2.826839	3.41615	1.51766	1.067792	0.617294	0.00491612664838167	-1.09560010326287	down
gene-CELE_F55A12.2	497	545	437	716	1015	1039	13.165088	14.545189	11.508115	19.920501	22.459644	21.241858	6.47268643296354e-06	0.941199119129961	up
gene-CELE_F42A9.6	1151	1271	1181	2368	2829	3008	39.829585	44.185464	40.957801	85.262242	81.222178	79.71418	1.01596693517185e-17	1.22398047094318	up
gene-CELE_T07D10.6	422	422	523	258	133	171	3.14486	3.168901	3.907251	1.995637	0.816292	0.972617	9.71792298427052e-05	-1.23806578992197	down
gene-CELE_ZK686.1	1256	1186	1291	1600	2306	2941	72.426239	68.949974	74.710075	95.89753	110.021553	129.989197	8.93612451831684e-05	0.903082752779989	up
gene-CELE_C14C6.2	1343	1192	1473	805	699	755	44.470902	40.114483	48.962772	27.674857	19.516384	19.289667	8.47824113982003e-06	-0.788380875841471	down
gene-CELE_Y73B6BL.34	1244	1125	1347	410	166	251	32.421997	29.571085	35.246719	11.092515	3.560098	5.006208	5.44564378313053e-10	-2.12239912816077	down
gene-CELE_Y73B6BL.32	1425	1432	1593	1934	2466	3008	43.431881	44.008854	48.748081	61.251888	62.174454	70.266472	6.03625565111596e-05	0.766229199306995	up
gene-CELE_Y73B6BL.38	10547	12479	10616	12475	23442	22773	153.810593	183.469925	155.376083	188.967926	282.730194	254.469467	0.000871158276866024	0.836280946834665	up
gene-CELE_W03D2.4	13632	14158	13737	14828	27128	27669	346.153503	362.425446	350.084625	391.114136	569.688354	538.335571	0.00146782576455986	0.776789964345398	up
gene-CELE_Y4C6A.3	1795	1961	1816	1791	3538	3436	30.542475	33.629436	30.996351	31.639339	49.774372	44.791996	0.00998608856294121	0.685571726219137	up
gene-CELE_B0432.14	99	146	133	833	145	187	4.366717	6.460718	5.823835	38.390255	5.223071	6.287284	0.00725373961540924	1.69170758312583	up
gene-CELE_T19H12.3	178	289	264	97	81	77	9.449642	15.495559	14.072103	5.309112	3.554856	3.101569	2.55880403820158e-06	-1.47376949240764	down
gene-CELE_T19H12.2	11019	11557	11197	11385	18947	20835	311.831024	329.699341	318.008972	334.67807	443.434509	451.782806	0.00593291792330612	0.630006969881244	up
gene-CELE_F13H8.3	328	363	371	676	1118	1201	5.897583	6.589135	6.701174	12.637385	16.642185	16.574003	1.21598669379205e-09	1.52713291726318	up
gene-CELE_C40A11.2	148	151	110	70	76	59	4.744687	4.881176	3.537869	2.322686	2.001563	1.43703	0.00316311844510171	-0.951510819991139	down
gene-CELE_C40A11.1	79	82	73	123	195	222	1.987429	2.087964	1.845367	3.223983	4.068679	4.30545	0.000129963164699932	1.23789795139279	up
gene-CELE_C48D1.1	529	494	540	287	275	295	6.318684	6.108294	6.587326	3.566973	2.860078	2.826328	1.73170030325613e-06	-0.828684483518325	down
gene-CELE_F22F7.8	106	95	99	195	236	303	4.826544	4.360517	4.540899	9.293749	8.954924	10.63031	8.3700969332044e-07	1.32187078614982	up
Caenorhabditis_elegans_newGene_2600	1467	1433	1428	430	484	441	23.135418	22.189013	22.219532	7.082751	6.619318	5.598148	6.08748262188708e-28	-1.63542318568943	down
gene-CELE_E03H4.8	896	959	957	451	315	337	13.131405	14.165074	14.076498	6.861195	3.815065	3.776886	2.62882499206480e-09	-1.30572577718698	down
gene-CELE_F43D9.6	285	310	285	489	377	540	19.394487	21.271505	19.46759	34.568111	21.201727	28.173471	0.000715398202832895	0.712824456280213	up
gene-CELE_T23B12.2	1161	1326	1204	2044	1992	2247	28.919781	33.283649	30.107037	52.889751	41.0448	42.896362	3.61602769624751e-10	0.806170286523584	up
gene-CELE_Y47G6A.23	5516	5683	5511	1616	4176	3124	11.268962	11.713567	11.336648	3.425151	7.092389	4.882594	0.00590278951583601	-0.871639913311907	down
gene-CELE_T23B12.3	1638	1937	1632	3000	3189	3641	44.491688	53.057594	44.487488	84.664291	71.64183	75.799606	9.7197381687636e-12	0.954387032778398	up
gene-CELE_W03F9.11	98	80	118	646	164	167	1.984552	1.626346	2.405534	13.62283	2.743965	2.598102	0.00190442434272895	1.78314128481104	up
gene-CELE_Y69A2AR.22	376	422	488	293	143	114	13.613145	15.403447	17.73546	11.011948	4.278537	3.149865	0.00370837450900876	-1.16982537881328	down
gene-CELE_Y69A2AR.21	1737	1981	1816	2149	3406	3630	78.772804	90.551796	82.622169	101.216743	127.724686	126.121849	0.000493111035545683	0.76375678755521	up
gene-CELE_F20H11.4	76	95	88	50	33	44	1.268587	1.598769	1.472434	0.85535	0.44871	0.556331	0.00846997277665692	-0.986856960333128	down
gene-CELE_W06A7.4	122	91	130	166	259	280	2.520359	1.954397	2.710666	3.573223	4.44307	4.613416	0.000773013448236447	1.06862466759695	up
gene-CELE_T22H6.5	216	340	304	173	77	121	8.979678	14.246778	12.681847	7.438739	2.633683	3.839917	0.00202347444464477	-1.16657798223703	down
gene-CELE_T05E7.1	237	198	215	358	416	444	4.062211	3.425924	3.706244	6.373113	5.898844	5.83101	3.62852183562039e-06	0.941326888205805	up
gene-CELE_T22H6.6	3369	3302	3563	1714	1803	1603	16.070071	15.853218	20.192182	8.881992	7.225802	6.006746	5.19904130142218e-11	-0.957900860487398	down
gene-CELE_T22H6.2	2024	1807	1930	877	997	949	19.820655	17.837606	18.97364	8.923018	8.071532	7.121946	1.42519734570099e-11	-0.99079978037867	down
gene-CELE_F53G2.1	254	170	184	92	76	70	2.839924	1.905797	2.061557	1.063258	0.693694	0.595016	4.71358026344982e-05	-1.31109102427784	down
gene-CELE_Y38A10A.7	1679	1926	1917	2086	3145	3514	52.851822	61.105545	60.561424	68.204742	81.873604	84.738602	0.00125483838369056	0.695118584167515	up
gene-CELE_B0024.4	3229	3786	3779	1989	1898	2231	60.163067	71.130119	70.666786	38.496143	29.239962	31.848251	2.15348381527869e-08	-0.781434119727999	down
gene-CELE_C32F10.4	4746	4436	4458	3375	2099	2605	115.512375	108.843964	108.896988	85.315247	42.248482	48.577602	0.00121095400059516	-0.712601744104799	down
gene-CELE_F43D9.1	1981	1528	1783	1017	495	386	12.369028	9.616772	11.17006	6.596289	2.55404	1.84407	0.000167935207689269	-1.42423768573821	down
gene-CELE_C26E6.5	4992	5579	5068	6560	8567	8868	49.028645	55.246181	49.958778	66.929321	69.591599	66.740448	2.98063775418028e-05	0.653740698303633	up
gene-CELE_C26E6.6	1123	1061	1008	1383	1642	1659	20.685192	19.689808	18.62291	26.447111	25.004753	23.410248	5.60996356388225e-05	0.590495605028199	up
gene-CELE_D2013.7	5054	5789	5149	8231	8302	9178	101.288353	116.964355	103.576698	171.368347	137.608017	140.951675	5.29003530019641e-10	0.72383965014349	up
gene-CELE_D2013.8	3338	3800	3295	4946	6426	6481	24.268558	27.856576	24.041517	37.343973	38.654559	36.103087	2.516323202625e-07	0.812217230854008	up
gene-CELE_K10D2.5	552	601	663	739	999	1288	26.280071	28.849432	31.685829	36.558865	39.348232	47.03838	0.00100838302959111	0.765824193394858	up
gene-CELE_K10D2.4	240	199	199	307	338	558	20.016926	16.717421	16.647614	26.61558	23.322636	35.677254	0.00104191706600757	0.940835074943785	up
gene-CELE_B0334.4	2812	3077	3039	4065	5720	6092	85.82312	94.676521	93.085579	128.871384	144.403229	142.482224	2.20010741635728e-06	0.864342624499371	up
gene-CELE_Y39G10AR.2	3914	4064	3945	4320	7170	7679	48.44436	50.67285	48.920855	55.471822	73.295929	73.821116	0.00155511698882327	0.716336456972819	up
gene-CELE_Y39G10AR.8	7354	7838	7691	8809	11962	13128	109.65023	117.814354	115.100594	136.436798	147.505219	149.99176	0.000515548428998128	0.60047857270737	up
gene-CELE_Y39G10AR.9	2356	2621	2747	3171	5021	5108	42.509098	47.405815	49.848634	59.589421	75.086826	71.302473	0.000144018551608156	0.816992036341603	up
gene-CELE_B0365.6	8623	8488	8981	2672	4919	4704	79.878517	79.261017	83.498016	25.70541	37.679539	33.388592	1.40502824958411e-05	-1.05354167154173	down
gene-CELE_F54H12.6	21456	21278	21943	50566	37824	45597	637.263062	637.089172	654.083008	1559.976196	929.033264	1037.651978	3.02855325741175e-11	1.09117714332539	up
gene-CELE_T25G12.5	15719	14859	16252	9615	9820	10778	137.631729	131.150162	142.80304	87.435623	71.103409	72.299286	4.02540492600399e-07	-0.595500390844804	down
gene-CELE_Y59A8B.1	5386	5533	5419	2655	4096	3595	23.969746	24.820576	24.20064	12.270993	15.073668	12.256805	0.0011858134604728	-0.622271071178604	down
gene-CELE_M04D5.3	1004	905	1024	697	583	587	24.014643	21.820381	24.581547	17.315796	11.533208	10.746653	0.000939105551963484	-0.610175071441771	down
gene-CELE_R02C2.7	295	395	371	241	181	150	13.687417	18.521559	17.305567	11.623213	6.926003	5.336373	0.00378089295649621	-0.841837144427958	down
gene-CELE_Y43B11AR.4	41184	41829	42543	60509	64839	73879	1206.158936	1234.959961	1250.451782	1840.709839	1570.389404	1657.817871	1.22077172318412e-09	0.701874274303855	up
gene-CELE_Y43B11AR.1	1133	882	933	1213	1469	1758	41.506546	32.563213	34.294487	46.169014	44.51416	49.356983	0.00187968799439501	0.622348110073132	up
gene-CELE_W02D7.11	185	134	180	80	20	33	7.939604	5.78601	7.743421	3.533475	0.700974	1.055752	0.000703873060907467	-1.85701066824781	down
Caenorhabditis_elegans_newGene_2492	164	167	149	79	71	38	2.81012	2.883968	2.550932	1.393422	1.049991	0.490877	0.000803537311604293	-1.29954679440738	down
gene-CELE_T05H4.5	5759	5837	5746	8294	8958	9874	97.910431	100.039856	98.052925	146.485077	125.958611	128.629303	1.01044175483307e-09	0.682078494382841	up
gene-CELE_F59F4.4	910	850	837	1639	1884	1869	18.352163	17.282364	16.935202	34.340473	31.426189	28.885311	7.46870013231014e-15	1.09185028168995	up
gene-CELE_Y57G11C.1147	6044	6251	6029	8114	9178	10302	187.213379	195.19252	187.426971	261.055695	235.122314	244.506027	5.81668966764806e-07	0.626330513739488	up
gene-CELE_C35B1.1	2575	2428	2625	1350	1718	1622	39.437401	37.496632	40.349148	21.476381	21.760403	19.038961	1.83329458056415e-05	-0.664719700276387	down
gene-CELE_R05D11.3	1519	1785	1676	1689	3265	3284	60.320053	71.431351	66.766479	69.638306	107.209641	99.893364	0.00457044657474454	0.757801288935461	up
gene-CELE_T05A7.2	398	327	240	143	129	138	3.723566	3.075198	2.246039	1.385129	0.994863	0.98258	1.95472244469803e-05	-1.194310103061	down
Caenorhabditis_elegans_newGene_1837	487	479	482	276	178	180	17.758004	17.317091	18.030281	10.568267	5.310952	5.130311	1.91863129095126e-05	-1.14508668814003	down
gene-CELE_C37E2.5	697	816	878	438	374	394	13.086688	16.697136	18.081115	8.619835	5.690276	5.529064	8.39820767276079e-07	-0.946049307171232	down
gene-CELE_C16C8.4	913	1164	843	1119	1670	1842	29.097694	37.380733	26.968384	37.026012	44.006863	44.989388	0.00280541847644426	0.700066976832841	up
gene-CELE_C17E4.20	2908	2616	2781	1166	1624	1612	43.355301	39.321423	41.619804	18.04818	20.020227	18.40921	9.61982810345707e-07	-0.881335040698574	down
gene-CELE_F15E6.3	1224	1215	1369	844	490	705	60.13467	60.171196	67.505302	43.06377	19.918158	26.52438	0.00047121787036531	-0.860853257950969	down
gene-CELE_F08G12.10	4724	4186	3991	2257	2855	3151	82.49366	73.685753	69.944511	40.937805	41.221748	42.156178	0.000350461481333671	-0.608892482667298	down
gene-CELE_Y59H11AR.4	301	271	326	523	404	471	4.161959	3.77162	4.516878	7.514802	4.622235	4.993366	0.00166149287093731	0.677926347245203	up
gene-CELE_T12G3.6	3260	3551	3364	4340	6718	7551	119.189934	124.749829	123.54356	156.901966	204.938111	207.820243	2.88212578987751e-05	0.902378256359859	up
gene-CELE_Y38A8.2	4433	4564	4190	5094	8122	8886	131.79953	136.807816	125.021339	157.326859	199.721115	202.452026	0.000389942087889255	0.776668425425059	up
gene-CELE_F48F7.1	6266	5468	5602	3332	3382	3156	31.638073	27.831053	28.395341	17.450582	14.189067	12.198968	9.33347580726269e-08	-0.772025129945106	down
gene-CELE_Y71H2AM.16	2869	2685	3217	1606	1460	1410	55.565544	52.408325	62.528603	32.306438	23.381836	20.91968	2.92762172671491e-08	-0.929576280561896	down
gene-CELE_Y71H2AM.13	5321	5607	5670	3522	2426	2792	77.366966	82.195175	82.738815	53.198345	29.173027	31.104183	6.38843077896707e-06	-0.882003079911393	down
gene-CELE_C05C12.4	2788	2968	2950	2161	1505	1485	55.387741	59.441032	58.830006	44.593998	24.728304	22.601135	0.00111043453611762	-0.710524608251748	down
gene-CELE_Y105C5B.15	2768	2654	2718	3692	5568	6085	41.287055	39.96362	40.679109	58.157271	68.598457	69.479459	4.15932890723944e-06	0.94614155885838	up
gene-CELE_Y77E11A.10	114	113	134	45	21	45	1.381453	1.379672	1.634894	0.557774	0.208164	0.417978	6.7441630796475e-05	-1.66638974601727	down
gene-CELE_Y105C5B.19	547	520	523	746	935	986	8.833564	8.45727	8.471378	12.50393	12.485888	12.203673	5.09898502431495e-06	0.781418023241552	up
gene-CELE_C27D6.4	3599	4126	3790	6008	6018	5915	61.218704	69.82544	64.288053	109.031338	82.555683	75.391911	4.90159755134559e-08	0.681190377107571	up
gene-CELE_C05D11.10	1083	1138	1163	1365	1807	1999	45.502106	48.210777	49.034317	59.574474	62.780945	64.36145	0.000315625503011101	0.64521084772331	up
gene-CELE_C05D11.11	9054	9527	8707	11165	16232	17252	123.217045	111.611862	107.227276	148.523155	166.120362	185.468113	7.16452619255448e-05	0.744043411279892	up
gene-CELE_F43E2.3	391	423	368	271	122	114	4.448211	4.852264	4.152038	3.19771	1.130744	0.994867	0.00312843145033782	-1.16557642934848	down
gene-CELE_Y65B4A.6	4788	4523	4687	1905	3700	3022	42.507942	40.462905	42.442634	18.385549	28.771462	24.75414	0.00835624319731836	-0.663321436213093	down
gene-CELE_C44H4.2	875	673	746	419	231	318	8.775297	6.806157	7.511672	4.366849	1.909741	2.44374	2.08193312103393e-05	-1.20343890289389	down
gene-CELE_C44H4.3	3939	3498	3353	1502	1044	1349	40.733341	36.469376	34.801319	16.13472	8.924043	10.68502	3.62875990468195e-13	-1.43001118607419	down
gene-CELE_F25F2.2	8746	7592	6878	2239	4085	3740	16.428389	14.376018	12.964908	4.367586	6.345528	5.382036	2.34870156206418e-06	-1.17245696487623	down
gene-CELE_Y54F10BM.12	63	86	60	138	115	145	1.55952	2.15033	1.486741	3.558234	2.361562	2.746041	0.00194601434481691	0.969881369010685	up
gene-CELE_F44E5.5	28467	27007	26920	156135	162179	179496	166.279175	159.02594	157.810013	947.309448	783.406555	803.331238	9.75054456238674e-128	2.63181489895002	up
gene-CELE_F44E5.4	9328	8621	8300	47647	50715	52150	111.573257	103.960434	99.64344	592.016357	501.691742	477.968567	3.13037074474061e-104	2.55781607601672	up
gene-CELE_C32A3.2	1330	1393	1324	460	905	871	15.490703	16.358959	15.475284	5.5597	8.713511	7.768079	0.00228997609274013	-0.823860876443524	down
gene-CELE_R10E11.1	16715	15911	15700	5984	10653	9352	59.808779	57.212528	56.194332	22.224884	31.504936	25.565774	0.000159884029981608	-0.860235061894821	down
gene-CELE_R10E11.2	23214	21925	23256	37135	30492	34882	591.872375	563.533691	595.080811	983.461365	642.916138	681.42627	1.63195872316765e-05	0.623418524778661	up
gene-CELE_R10E11.8	6400	6560	6688	9967	9136	10225	316.414001	326.943909	331.853882	511.842316	373.526489	387.329742	1.21163746611017e-07	0.616714589321976	up
gene-CELE_D2085.5	6822	6956	6992	3152	5341	4841	33.429786	34.523276	34.464446	16.317815	22.18343	18.23546	0.00521261199879	-0.604657129196753	down
gene-CELE_C41D7.2	314	328	319	229	128	115	2.626815	2.762656	2.6818	1.990119	0.885518	0.737942	0.00465257537587622	-0.974121012879567	down
gene-CELE_F09C12.8	91	88	153	45	33	33	1.974474	1.908537	3.320704	0.992948	0.587942	0.548835	0.000350645891608484	-1.53996068316402	down
gene-CELE_T10B10.8	188	241	226	697	296	346	3.32865	4.309204	4.015331	12.842054	4.338628	4.704465	0.00457508910115566	1.08460032897122	up
gene-CELE_Y69H2.14	7272	7776	9091	16060	9516	12019	174.12352	187.701202	218.470016	399.462402	188.446655	220.526779	0.00460161221782926	0.682322596910656	up
gene-CELE_F45E4.1	125	218	163	55	46	97	4.287505	7.571049	5.648379	1.949892	1.286177	2.566736	0.00102285741601347	-1.32363721592234	down
gene-CELE_F53F4.3	2229	2459	2293	3144	3895	4140	53.35701	59.342945	55.092197	78.190498	77.118515	75.954048	1.27040081587205e-06	0.715398272299853	up
gene-CELE_F12F6.7	3461	3975	3607	4242	5967	6667	53.632393	62.0933	56.090351	68.277306	76.469986	79.167732	0.000729317118104009	0.645212721561395	up
gene-CELE_K08F8.2	1114	874	845	694	335	315	19.942795	15.76438	15.175845	12.90506	4.946949	4.314097	0.00449218704722653	-1.02304289461881	down
gene-CELE_Y73B6A.1	48	52	70	28	16	17	1.054158	1.000538	1.391103	0.607664	0.279127	0.255929	0.00519888176218412	-1.43403190733114	down
gene-CELE_F20D6.3	250	243	292	105	67	77	4.952938	4.837622	5.800156	2.148376	1.098409	1.158383	6.90699147347263e-08	-1.61413582335117	down
gene-CELE_Y38C9B.1	119	86	90	228	146	228	1.710529	1.245595	1.306656	3.421885	1.74047	2.527251	0.000985624278614559	1.06492479579172	up
gene-CELE_C06B8.7	2910	2436	2599	943	934	808	7.672749	6.474687	6.877088	2.581683	2.034929	1.632294	6.21580711565284e-18	-1.52299743995864	down
gene-CELE_F22D6.10	327	553	392	234	51	62	7.096145	12.124542	8.541164	5.286652	0.907499	1.032492	0.00172489558524412	-1.80728837260084	down
gene-CELE_C09G5.8	177	167	157	111	68	56	1.088091	1.086899	0.964105	0.795251	0.366353	0.259797	0.0053823907335715	-1.0413150147212	down
gene-CELE_Y73B6BL.12	51	44	33	104	123	124	3.088175	2.720993	2.017618	6.621034	6.218128	5.826668	1.61270768106266e-05	1.49336272431834	up
gene-CELE_F42G8.4	1387	1427	1375	1088	778	784	19.002012	19.937494	18.916771	15.525843	8.982405	8.240881	0.00369872882148521	-0.614976062617437	down
gene-CELE_F35E8.8	264	230	246	793	527	599	7.78809	6.855411	7.300891	24.348001	12.884434	13.580904	9.19400549282535e-09	1.41785947371084	up
gene-CELE_K12G11.3	18046	18975	20910	8924	4401	5524	339.072357	359.412476	394.304932	174.15535	68.37896	79.523376	3.55736690500927e-08	-1.57273131092927	down
gene-CELE_F28F8.5	2720	2984	2985	3940	4747	5339	38.843968	45.790551	46.107903	58.684335	57.282689	56.870903	1.44284916060978e-06	0.725567350023545	up
gene-CELE_K03A1.5	2749	2736	2561	3607	4358	4385	26.630384	26.718969	24.893934	36.285316	34.911518	32.543694	1.29336493176074e-06	0.655485447673102	up
gene-CELE_F43D2.7	119	140	141	66	60	85	3.300084	4.026113	4.358607	2.145286	1.446068	1.996307	0.00311553970658769	-0.887976697514488	down
gene-CELE_T28D9.2	3602	3737	3526	4467	6120	6853	116.012999	121.265839	114.256463	150.621477	163.555752	170.592453	7.15269710153382e-05	0.715746331439578	up
gene-CELE_C39E9.13	4062	4897	4310	5006	7861	8600	84.357025	102.536148	89.843346	107.984619	135.014877	136.857208	0.000960488311070493	0.726807096945077	up
gene-CELE_C15H11.7	5066	5612	5437	7445	10186	10846	122.355347	136.636276	131.779297	186.77681	203.45903	200.705795	7.28926760854139e-07	0.855765027844377	up
gene-CELE_F41B5.10	375	393	332	242	124	147	7.013676	7.409338	6.238746	4.701768	1.912826	2.101986	0.00123433912798604	-1.05197822486072	down
gene-CELE_T26A5.8	5272	5706	5244	8247	9531	11574	177.244614	193.381134	176.9198	287.982422	264.980835	298.134705	4.44199179192027e-09	0.889431968924711	up
gene-CELE_F56C3.2	60	29	65	246	186	172	0.967453	0.472765	1.053334	4.141769	2.497203	2.138244	1.17927993744142e-06	2.01212778437667	up
gene-CELE_Y15E3A.5	1109	1218	1181	1949	1661	2047	21.575802	23.9084	23.063463	39.407841	26.733114	30.530243	7.80726717141997e-07	0.727730252189809	up
gene-CELE_F40F8.9	1540	1572	1370	1794	2394	2833	73.507103	75.636284	65.621407	88.98848	94.519501	103.637695	0.000457518446361928	0.68003329790002	up
gene-CELE_F40F8.1	1719	2160	1953	2767	2979	3505	53.774414	67.949867	60.602284	89.35847	76.485613	83.390219	5.40120203070239e-06	0.70217705105156	up
gene-CELE_F56B3.1	4070	3990	5085	7995	4994	6516	87.558815	86.522446	109.798706	178.669266	88.853874	107.401909	0.00888812146717211	0.609863305678734	up
Caenorhabditis_elegans_newGene_749	1144	1036	1239	147	86	102	15.381764	13.939413	16.925956	2.145688	0.920221	1.087156	7.90040885611174e-36	-3.30839482191321	down
gene-CELE_R02D5.8	420	433	386	574	640	677	12.254739	12.73037	11.307026	17.393715	15.460242	15.148277	5.12028356018152e-05	0.647805621792113	up
gene-CELE_Y116A8C.10	458	524	467	688	723	892	14.038805	16.204712	14.360064	21.920418	18.323107	20.946741	3.2869421526559e-05	0.704074300885686	up
gene-CELE_C24G6.1	1507	1788	1406	1822	2754	2958	34.781349	41.602703	32.575855	43.70179	52.577629	52.318974	0.00103594838084973	0.714795935313737	up
gene-CELE_F23F12.8	125	122	122	48	31	42	0.924761	0.911136	0.906239	0.365237	0.191146	0.236579	5.33505454543657e-06	-1.56874927122383	down
gene-CELE_F23F12.9	1548	1352	1220	469	571	666	40.106638	35.231487	31.734732	12.34722	12.308123	13.241929	1.35407256806967e-10	-1.23846919239505	down
gene-CELE_F23F12.3	112	132	132	303	307	288	1.365435	1.62504	1.613115	3.836805	3.09733	2.69123	6.07218274028684e-09	1.2975658994976	up
gene-CELE_ZK742.5	1134	1324	1268	1460	1848	2361	48.181362	56.734982	54.107311	64.476906	64.978767	76.918304	0.00152994713984779	0.636889011404762	up
gene-CELE_ZK742.3	271	201	250	344	335	386	4.499029	3.36644	4.173557	5.936072	4.603202	4.919343	0.00720490814186628	0.595897476762412	up
gene-CELE_F17C11.6	347	319	280	198	156	170	19.952654	18.486059	16.149393	11.781021	7.409296	7.456017	0.00057243140228646	-0.810371924861826	down
gene-CELE_F17C11.9	49869	51741	52617	75833	85383	94423	853.444634	888.396729	904.112679	1347.770694	1231.466858	1237.013412	2.9681333457963e-10	0.764866660524531	up
gene-CELE_W02H5.19	2666	2855	2874	953	1833	1636	24.195379	26.121525	26.173187	8.979989	13.757638	11.375237	0.000441903872382208	-0.891067625204527	down
gene-CELE_F17B5.1	290	255	298	48	31	19	2.82202	2.503325	2.909135	0.485334	0.244888	0.141425	1.4762519093412e-14	-3.05354962194186	down
gene-CELE_ZK1010.10	145	136	101	219	270	271	4.92814	4.65961	3.447202	7.74697	7.6234	7.07734	7.6360933433708e-05	1.03041931515665	up
gene-CELE_Y41C4A.10	892	836	814	1089	1383	1683	43.129421	40.769783	39.498684	54.722382	55.330688	62.403492	0.000118357597461979	0.740527354127483	up
gene-CELE_C52A10.1	2815	2787	2911	2343	1475	1564	41.280846	41.204464	42.85569	35.699078	17.882669	17.571932	0.00936623819320769	-0.615228142879262	down
gene-CELE_F58D5.5	10724	9974	10260	4969	6806	7291	95.857719	89.875877	92.035309	46.131813	50.310822	49.932106	0.000136813940626307	-0.666159565118079	down
gene-CELE_R13A5.15	134	110	133	83	38	42	2.909856	2.410947	2.906936	1.88046	0.683136	0.686066	0.00797140029143141	-1.16144413293473	down
gene-CELE_R13A5.10	42	40	63	172	78	115	1.866304	1.78411	2.829082	8.007105	2.873627	3.95437	0.00253442964187402	1.37437470824384	up
gene-CELE_B0361.6	2516	2524	2373	2958	4227	4163	47.263184	47.802731	44.743279	57.715034	65.681496	59.932205	0.000268236095759083	0.649710040897301	up
gene-CELE_T19H12.11	4	5	3	46	62	71	0.050569	0.057278	0.041285	0.644598	0.701707	0.738917	1.24989783406768e-09	3.93338693110341	up
gene-CELE_B0361.9	427	478	473	885	674	665	9.992473	11.288854	11.115232	21.537569	13.058788	11.927485	0.000602712803607148	0.735737190574735	up
gene-CELE_F08B4.5	2536	3000	2673	3271	4354	4537	33.597015	40.072529	35.546078	45.009071	47.708885	46.059635	0.000393624433340055	0.603191142092278	up
gene-CELE_C06B3.3	968	960	876	3064	3198	3529	15.810222	15.811415	14.355617	51.999554	43.21106	44.184147	1.50539784436481e-48	1.84150466149575	up
gene-CELE_F08B4.2	684	543	524	365	115	129	3.859095	2.940068	2.972947	1.986797	0.485518	0.501983	0.00159655253858274	-1.46681053863768	down
gene-CELE_F08B4.8	161	181	251	87	24	75	10.878833	12.361858	17.069342	6.10826	1.332203	3.860578	0.00107975367326191	-1.63686154872664	down
gene-CELE_K01A11.2	630	655	571	931	914	996	20.262468	21.232687	18.44487	31.121756	24.340811	24.553232	5.66261933045452e-06	0.653418701249003	up
gene-CELE_K08D8.4	3289	3172	3292	1060	796	852	48.621674	47.251301	48.886074	16.527631	9.804923	9.742999	5.43832541181223e-23	-1.80587281858983	down
gene-CELE_K08D8.5	805	817	955	442	571	552	18.711988	19.146908	22.285503	10.670075	10.972125	9.836411	0.000284464341577293	-0.68338645385621	down
gene-CELE_F55H2.7	2240	2425	2142	3095	3819	4110	41.079578	44.815857	39.409622	58.939663	57.916237	57.743637	1.1265107592702e-06	0.731671004224286	up
gene-CELE_Y24F12A.2	5342	5534	5574	6891	8419	9550	122.334887	127.74551	128.119481	164.302948	159.449084	167.804018	2.68630182372328e-05	0.629755035245535	up
gene-CELE_C39B5.14	124	83	112	211	201	159	2.806188	1.876202	2.538635	4.95566	3.763359	2.752474	0.00504458792729776	0.882590782073431	up
gene-CELE_F30B5.4	1364	1488	1253	1486	2461	2298	21.627245	23.147158	19.497721	24.017445	32.000884	27.824068	0.00407413583579533	0.64099870435806	up
gene-CELE_F47F6.1	986	882	986	567	366	436	9.817351	10.703678	9.837071	6.108395	3.400991	3.875232	1.34272655104969e-05	-1.01760450023341	down
gene-CELE_C11D2.4	1802	2001	1666	2279	3240	3359	35.273731	39.483067	32.725739	46.335361	52.444622	50.385254	0.000112060420177292	0.734363844215124	up
gene-CELE_F29B9.4	1986	2199	1923	2361	3445	3449	39.625707	42.265668	37.490276	48.921921	54.75771	53.56332	0.00079160191420256	0.635107438901576	up
gene-CELE_Y41C4A.16	7236	6811	7238	11564	13778	17981	157.156555	149.120026	157.769974	260.863373	247.465042	299.213501	4.80636804890786e-09	1.05550916486448	up
gene-CELE_Y69H2.3	10443	10267	10752	12584	17034	19008	142.215852	138.092576	140.994897	171.488074	191.27016	195.967311	0.000171387233502466	0.660548813855266	up
gene-CELE_ZK1098.4	1251	1506	1201	1491	2060	2286	28.301392	34.346745	27.280863	35.052124	38.55801	39.634453	0.0030965715535213	0.595268913782845	up
gene-CELE_Y17D7A.4	42	54	85	15	23	21	0.656538	0.856202	1.349535	0.238623	0.294773	0.255399	0.00269251763193645	-1.58279977064251	down
gene-CELE_Y56A3A.33	304	307	329	582	389	489	7.215893	7.333253	7.847017	14.362588	7.631432	8.888731	0.00384534125563018	0.676429843001485	up
gene-CELE_Y45F10C.4	627	471	586	888	1056	1507	36.801914	27.89027	34.534943	54.182117	51.293289	67.870163	1.5071567319758e-05	1.06162021817429	up
gene-CELE_R04B5.5	1025	1003	1102	558	540	660	22.717205	22.424034	24.518198	12.835773	9.896872	11.199981	3.2086042621147e-07	-0.796804871114833	down
gene-CELE_Y48G8AR.1	1000	902	898	747	406	371	8.777756	7.707368	7.638018	6.579548	2.948892	2.402296	0.00994591245454923	-0.825884858304824	down
gene-CELE_M28.1	533	404	363	284	172	189	7.399559	5.647594	5.051234	4.089376	1.970854	2.008736	0.00176384908811397	-0.965706631252515	down
gene-CELE_C11H1.4	449	559	459	323	278	318	3.566909	4.247129	3.585238	2.607446	1.779821	2.035376	0.00113263814710889	-0.633476765778045	down
gene-CELE_T01D1.4	483	469	500	1026	1109	1171	15.933979	15.440157	16.649964	35.999428	30.103975	30.618635	2.32736237820665e-17	1.22421444372729	up
gene-CELE_C23H5.9	81	130	112	47	38	17	2.74703	4.428423	3.796507	1.629594	1.053814	0.422852	0.00147897388170344	-1.60470680097306	down
gene-CELE_T01D1.8	66	56	55	29	17	17	2.827859	2.424073	2.348139	1.265439	0.562382	0.544383	0.00317319833715762	-1.44432876602302	down
gene-CELE_Y75B8A.27	1133	1374	1382	579	510	619	19.194275	23.470758	23.497458	10.182753	7.135979	8.032023	1.59102579863945e-11	-1.14875863146202	down
Caenorhabditis_elegans_newGene_707	161	139	147	70	58	64	1.613667	1.396162	1.471501	0.723058	0.475351	0.484644	4.92955615961423e-05	-1.17968327575041	down
Caenorhabditis_elegans_newGene_705	42	14	21	206	231	203	0.330387	0.105898	0.163263	1.689833	1.513067	1.232618	4.400859644657e-12	3.0916434445655	up
gene-CELE_Y75B8A.29	751	693	784	528	384	340	16.535467	15.374678	17.321138	12.06816	6.990084	5.736365	0.00169099286363551	-0.784983995885202	down
gene-CELE_Y75B8A.28	560	501	537	311	310	346	11.021395	9.931469	10.602292	6.34695	5.03537	5.215986	5.9313192619392e-05	-0.687826721725804	down
gene-CELE_T07C4.2	199	150	154	81	56	112	4.573709	3.473938	3.542845	1.929568	1.057473	1.968952	0.00538474458729706	-0.985258620929196	down
gene-CELE_C07D8.6	6708	6791	6535	7614	12423	12382	146.069992	149.058334	142.805527	172.202118	223.707245	206.585541	0.00059339294730463	0.727586689961919	up
gene-CELE_Y17G9B.9	1739	2088	1794	2387	4119	4094	33.561554	40.632412	34.759708	47.858044	65.762329	60.564144	6.15389274871464e-05	0.949132907892551	up
gene-CELE_Y54G2A.40	888	245	237	0	14	17	7.057753	1.960241	1.888718	0	0.087196	0.100635	5.10400045005956e-05	-5.45836330713929	down
gene-CELE_Y17G9B.1	138	100	96	25	32	16	2.133456	1.56241	1.490443	0.388973	0.410717	0.184805	1.69304284609217e-06	-2.14745748583022	down
gene-CELE_Y17G9B.3	1788	2028	1830	2067	3548	3429	28.221844	32.28014	28.988585	33.898609	46.323742	41.482689	0.00190639347924679	0.713897528475268	up
gene-CELE_Y17G9B.7	172	128	112	35	29	37	3.706206	2.796687	2.420229	0.764247	0.513597	0.597408	5.78672624979651e-08	-1.99121614082585	down
gene-CELE_Y47D3A.15	3068	2961	3075	1250	2126	2009	39.663517	38.591625	39.900181	16.781992	22.727398	19.898291	0.00124208423617364	-0.724211104825472	down
gene-CELE_Y47D3A.16	13573	12792	13364	5707	8140	8022	112.2146	106.607803	110.880211	49.005272	55.654091	50.812256	2.59903652720693e-06	-0.826780115334644	down
gene-CELE_F44B9.1	472	554	655	203	158	291	4.713818	5.647357	6.615588	2.142919	1.374538	2.281918	2.08191790267852e-06	-1.33693133304861	down
gene-CELE_F44B9.8	3764	4339	3889	4197	6998	6814	72.727203	84.508301	75.399216	84.222855	111.824745	100.876709	0.00478966672717959	0.621101181054804	up
gene-CELE_T20B3.1	2236	2204	2298	1388	817	807	28.369788	28.204297	29.288711	18.288761	8.585335	7.856585	3.9340434994572e-05	-1.11266261258909	down
gene-CELE_K11C4.5	3059	2930	2925	1787	1455	1139	4.965295	4.72025	4.784765	2.931363	1.910977	1.378615	1.58042921499523e-05	-0.976465341855964	down
gene-CELE_K11C4.3	13791	12007	12122	7990	7475	6344	42.517105	37.234675	37.546904	25.650719	18.988306	15.004071	2.12361723180385e-05	-0.753929281651464	down
gene-CELE_Y38F1A.6	6018	5825	6322	2039	3129	3445	93.372871	91.110504	98.453896	32.864349	40.147392	40.956474	8.39949596530793e-07	-1.04579330275211	down
gene-CELE_K09F5.2	14395	11847	13144	43641	121605	117694	71.342773	59.18457	65.3769	224.653656	498.399445	446.91922	1.87349881274717e-16	2.87092230885448	up
gene-CELE_K07H8.7	120	115	73	163	318	315	4.925412	4.73468	3.008027	6.941376	10.812685	9.901722	0.000143671985274122	1.40298351653873	up
gene-CELE_F58G6.7	250	197	254	492	471	587	7.492488	5.95742	7.624166	15.332808	11.69173	13.499475	3.6558575578285e-08	1.17839397672279	up
gene-CELE_C36B1.3	3400	3825	3319	3757	6025	6648	86.588745	98.201141	84.843544	99.381325	126.89476	129.730148	0.00282489106140465	0.671961140901477	up
gene-CELE_C36B1.4	4579	5225	4799	5450	9636	10108	130.76445	150.416214	137.521942	161.633347	227.553864	221.161301	0.00072667217407602	0.818536333207468	up
gene-CELE_Y51F10.2	6814	7345	6861	7928	14407	14259	155.53452	168.992987	157.155447	187.96332	271.900045	249.345002	0.000540615153742303	0.832273882407091	up
gene-CELE_C50E3.11	890	992	1054	1004	1784	1940	26.586763	29.866203	31.585283	31.13245	44.060024	44.389446	0.00621162515884341	0.717248156494179	up
gene-CELE_C49H3.11	47055	47768	50789	84862	76906	90840	1188.931274	1216.691284	1287.90918	2227.16333	1606.959839	1758.593506	1.66641604348852e-11	0.832200056394623	up
gene-CELE_F35F10.12	273	236	278	296	527	442	3.828145	3.329039	3.913948	4.308919	6.112816	4.750472	0.00930172025268483	0.719239847031681	up
gene-CELE_Y43F4B.4	3997	4272	4350	5918	7348	8175	70.377151	75.830482	76.865967	108.234962	107.003517	110.291679	2.0947181985128e-07	0.799079006683436	up
gene-CELE_Y43F4B.9	930	1125	887	1161	1755	1825	17.865333	20.520495	16.84944	22.438292	27.027299	26.889431	0.000957666491128168	0.723603284751291	up
gene-CELE_C50B6.4	587	805	670	413	99	130	15.809739	21.85498	18.106909	11.555592	2.192129	2.672908	0.00159725045821266	-1.62117486588636	down
gene-CELE_C50B6.8	224	139	171	426	549	497	3.240329	1.974648	2.430525	6.678954	6.697247	5.451396	1.88210431904406e-08	1.4986125127439	up
gene-CELE_R07C3.11	449	331	347	210	131	146	5.543196	4.161701	4.321947	2.749845	1.642249	1.427111	9.78280587481511e-05	-1.16689275838694	down
gene-CELE_C53H9.1	27129	27578	26962	41717	39708	47854	290.983643	298.187714	290.226929	464.760803	352.203064	393.265594	1.0712304955092e-09	0.699245514122901	up
gene-CELE_C53H9.3	172	196	201	355	260	501	16.988462	19.492294	19.860233	36.455425	21.244274	37.956028	0.000546446905185351	1.00173733915743	up
gene-CELE_F26F4.11	2340	2283	2164	3568	4718	5665	82.874535	81.50666	76.889091	131.229218	138.167007	153.710022	1.20259977814043e-08	1.07108365168986	up
gene-CELE_F56A4.3	47	63	41	101	103	121	2.999872	4.014939	2.591562	6.694307	5.434836	5.90131	0.000753750011384035	1.14515244346533	up
gene-CELE_F16C3.3	274	275	358	150	88	127	3.783482	3.824127	4.956492	2.152155	1.002293	1.33626	3.17914811209677e-05	-1.27416917604707	down
gene-CELE_F20A1.6	149	176	151	107	46	69	6.645919	8.282056	7.470041	5.269743	1.37795	2.389056	0.0080622718799046	-1.05358422283598	down
gene-CELE_F33D4.8	1092	1230	1124	1796	1709	2278	46.037922	52.259583	47.563278	78.659264	59.579269	73.568787	7.53660305330092e-07	0.781947741924588	up
gene-CELE_F33D4.3	306	395	394	210	86	97	10.056129	13.094773	13.031523	7.176359	2.337032	2.435667	0.00044201915754793	-1.42490637094594	down
gene-CELE_F33D4.2	3835	3897	3655	2408	2315	2157	10.938081	11.19099	10.449375	7.095574	5.457026	4.72529	9.70878870397192e-07	-0.684300496419827	down
gene-CELE_C08E3.10	81	66	74	42	19	21	1.573152	1.303037	1.490951	0.845407	0.325985	0.305773	0.00571324038718557	-1.38235086772573	down
gene-CELE_F33D4.7	1097	1075	1036	1590	1761	2090	39.89193	39.424507	37.823082	60.079681	52.961468	58.246704	7.19810073700097e-08	0.796777470769317	up
gene-CELE_C08B11.9	1447	1488	1339	1610	2252	2570	17.638964	18.282972	16.375051	20.39069	22.702099	24.004436	0.00162963256455033	0.622248273194793	up
gene-CELE_F08G12.5	525	508	468	225	189	206	15.853395	15.452356	14.177062	7.048406	4.707837	4.748762	2.35691929564092e-10	-1.23475568021308	down
gene-CELE_T01C3.3	4259	4937	4402	4929	7661	8598	122.161308	142.773529	126.738785	146.871689	181.740845	188.973495	0.00213322890980766	0.671867850727736	up
gene-CELE_F14F7.3	421	423	460	131	170	218	6.138999	6.217782	6.74232	1.975402	2.048003	2.437033	8.08839796697363e-08	-1.29855757095182	down
gene-CELE_F14F7.1	4870	5113	6049	11467	6687	8646	110.420357	116.862907	137.661713	270.077576	125.401382	150.215393	0.00132398153236901	0.784041234496505	up
gene-CELE_C34B2.10	1520	1602	1483	1999	2298	2969	65.713898	69.825142	64.362564	89.774109	82.192818	98.366295	6.86365135000506e-05	0.690355310422657	up
gene-CELE_F36D3.5	79	121	66	31	29	3	0.521454	0.805598	0.43441	0.207212	0.157981	0.015261	0.00860226236869024	-2.0058736090488	down
gene-CELE_F36D3.4	132	167	183	78	52	58	3.107997	3.963491	4.326298	1.896456	0.999877	1.035134	9.7818945999037e-05	-1.31460653133503	down
gene-CELE_Y71F9AL.9	13108	12303	12531	16401	19209	20232	230.326324	217.930115	220.981064	299.35733	279.13266	272.39151	4.02868675619545e-06	0.593517137409023	up
gene-CELE_F48A11.1	619	565	537	435	263	252	2.943964	2.655031	2.540245	2.061463	1.050347	0.881138	0.00576727860342142	-0.808298962820211	down
gene-CELE_F59E11.11	701	708	615	473	379	368	6.896595	7.020918	6.073658	4.829623	3.084812	2.771059	0.000909684798399612	-0.685575913393273	down
gene-CELE_F59E11.10	228	194	201	136	61	65	4.585738	3.844473	4.07717	2.870853	0.974969	0.994611	0.00339499834045062	-1.19899552050143	down
gene-CELE_T26E3.4	1475	1588	1603	2323	2146	2394	39.75473	43.156681	43.371746	65.063972	47.857193	49.4547	3.63404626396064e-06	0.595659553231323	up
gene-CELE_F35G12.6	266	305	264	165	143	130	5.310723	6.142928	5.274994	3.407772	2.351816	1.975145	0.000224955693751078	-0.885946968816836	down
gene-CELE_F26D10.12	1110	871	769	530	372	502	52.35111	40.932487	36.232275	25.766755	14.324519	17.993304	0.000116005580250789	-0.931264065777135	down
gene-CELE_Y46G5A.20	231	233	240	85	69	108	10.392629	10.561641	10.805183	3.962067	2.551751	3.712463	1.99658610030871e-07	-1.39232911881062	down
gene-CELE_ZK20.5	3597	3653	3811	4382	6799	7521	105.449242	107.952354	112.144798	133.439545	164.854263	168.958786	0.000235876448602955	0.788611974936911	up
gene-CELE_T10H9.5	404	376	372	529	649	691	5.405562	5.025909	5.009718	7.306445	7.200058	7.09879	4.48307745514304e-05	0.73350183795477	up
gene-CELE_Y71H10A.2	4768	4268	4344	1662	2091	1833	51.447323	46.41748	47.040287	18.625589	18.650341	15.148824	1.30688868393611e-14	-1.22126251453695	down
gene-CELE_C05C10.7	375	498	451	590	639	732	13.168409	17.619617	15.861455	21.505686	18.544207	19.678804	0.0013017780884344	0.604028357469476	up
gene-CELE_C05C10.5	4023	4019	3638	4906	7975	8247	81.553202	82.14511	73.99992	103.310935	133.702628	128.099393	4.792114052235e-05	0.887781149576207	up
gene-CELE_F09G2.6	100	107	129	49	28	34	1.499414	1.615033	1.939183	0.763513	0.338508	0.387196	8.84753233979497e-05	-1.5548292833158	down
gene-CELE_F09G2.3	1449	1372	1574	246	138	244	18.760296	17.90011	20.45685	3.307997	1.476816	2.414335	2.08822615845908e-26	-2.77124506060555	down
gene-CELE_F09G2.1	974	930	916	525	648	620	7.760432	7.45516	7.322596	4.346675	4.258075	3.774649	0.000124428777653892	-0.615567294469636	down
gene-CELE_M176.3	1749	1771	1662	2732	2863	3167	62.107742	63.397636	59.208874	100.753082	84.066422	86.16378	1.51045981046916e-11	0.79511482369786	up
gene-CELE_R09A1.3	254	244	253	177	90	121	6.227168	6.031124	6.225058	4.514963	1.829468	2.267092	0.00573102998143249	-0.908421652376435	down
gene-CELE_C17E7.12	253	146	217	240	388	554	16.29002	9.466925	14.042726	16.01899	20.65844	27.332603	0.00890952662576351	0.960748546202895	up
gene-CELE_C06G3.8	688	766	710	951	1124	1190	22.794216	25.575483	23.590636	32.781852	30.783431	30.18214	3.45146318912869e-05	0.630417778727957	up
gene-CELE_C06G3.6	2740	2634	2547	1929	1478	1585	35.16803	34.085773	32.807945	25.724504	15.693049	15.586509	0.000425918812795307	-0.623221398802742	down
gene-CELE_C06G3.7	8276	8274	8414	4232	5647	5588	83.823805	86.271387	89.319672	46.411114	50.244181	45.229658	2.72574961730123e-05	-0.654872812047933	down
gene-CELE_C06G3.1	1105	997	955	1426	1567	1568	17.711431	16.098007	15.342565	23.688239	20.726084	19.22933	1.99437806134237e-05	0.61558105251465	up
gene-CELE_Y73F8A.27	991	898	908	1123	1364	1695	32.550747	29.730511	29.938263	38.343834	37.068054	42.690556	0.00111525204624096	0.611772959210497	up
gene-CELE_Y73F8A.21	913	920	1043	564	385	402	9.717609	9.845503	11.13443	6.218682	3.378287	3.273065	8.5913380394342e-06	-1.04554848930943	down
gene-CELE_Y73F8A.20	48	55	44	20	10	13	0.697649	0.803782	0.645064	0.301681	0.116179	0.141885	0.00142786765231795	-1.7276207213901	down
gene-CELE_F53H2.3	6146	6058	6084	2094	3614	3451	59.055173	58.660715	58.674803	20.923103	28.737125	25.432526	1.82458361139874e-05	-0.96447422769887	down
gene-CELE_Y58A7A.3	7118	7523	7458	3610	2964	3243	57.191994	60.942085	60.143776	30.131453	19.695469	19.963957	1.77282149293066e-14	-1.12914711396626	down
gene-CELE_Y58A7A.4	3235	2956	3357	1602	1259	1393	29.26605	26.959597	30.479067	15.047935	9.415134	9.654667	9.10795431760172e-11	-1.12581253416531	down
gene-CELE_B0207.5	58	39	66	12	0	10	0.130366	0.087954	0.151	0.026862	0	0.017084	0.00195224260765542	-2.85799255900822	down
gene-CELE_T16G1.10	205	239	244	344	365	450	10.852497	12.75046	12.953122	18.951197	16.012529	18.287449	0.000131743423638547	0.787274448828906	up
gene-CELE_T16G1.11	2683	3050	2810	3505	4523	4802	77.943687	89.29837	81.923943	105.746307	108.643028	106.867828	9.91862465924116e-05	0.62243340281788	up
gene-CELE_F26F12.3	26046	24874	25807	19178	14053	14536	136.242392	131.420907	135.776496	105.710541	61.880622	58.25436	0.000729104941169972	-0.639600206066731	down
gene-CELE_C47E8.4	2021	1948	1878	1999	3365	3243	45.725531	44.429621	42.626298	46.979905	62.942673	56.204382	0.00821779794194466	0.59122259000279	up
gene-CELE_C09G9.2	2438	2789	2525	2884	4648	5000	49.59364	57.677598	52.710172	60.925646	78.628606	78.196533	0.0011636405597766	0.725403748718001	up
gene-CELE_C44E4.1	9422	10645	9412	3243	6881	6069	18.585207	21.166365	18.628309	6.643535	11.226554	9.172314	0.00242095795087927	-0.830452346424274	down
gene-CELE_ZK1128.8	1499	1766	1521	1758	2586	2718	50.562811	60.577693	51.205957	62.206568	71.802523	70.074533	0.00315167024255712	0.595933480317052	up
gene-CELE_ZK1128.4	1375	1780	1436	1753	2494	2708	35.610451	46.486481	37.331829	47.186771	53.431915	53.766079	0.002352155479934	0.634406463737972	up
gene-CELE_Y38F2AR.1	1066	1207	1362	1705	1879	2250	15.135252	16.913059	19.081768	26.944556	22.151935	25.602132	4.1843076863977e-05	0.716532844511567	up
gene-CELE_Y116A8C.34	3050	3163	2932	5175	4877	5560	73.026546	76.328289	70.445589	128.71876	96.564461	102.007083	1.83820060344325e-12	0.810121908233623	up
gene-CELE_Y116A8C.33	268	220	198	68	98	103	3.091998	2.498779	2.232988	0.780621	0.90574	0.904779	6.98512227174856e-06	-1.31669562719096	down
gene-CELE_E04A4.8	19512	19876	20505	32768	30082	36351	849.759583	872.625488	896.218811	1482.326782	1083.414673	1212.974976	2.67781002272553e-10	0.764822213858319	up
gene-CELE_E04A4.5	3337	3685	3317	5167	5973	6791	92.860313	103.380318	92.642517	149.352127	137.471802	144.801956	2.84041356259444e-09	0.830111342005008	up
gene-CELE_F09E5.15	16892	16723	16600	21274	27803	30072	525.446396	518.319657	511.632992	668.448066	694.585363	706.061454	1.25572218297572e-05	0.690492529604669	up
gene-CELE_F09E5.16	193	251	209	140	72	80	5.108498	6.681756	5.546196	3.84081	1.558893	1.618721	0.00230648929617427	-1.11070524719879	down
gene-CELE_F57B1.6	144	131	155	74	36	60	5.18146	5.233156	6.187187	2.855695	1.02101	1.835659	0.000610923634780379	-1.29944062896064	down
gene-CELE_F11D5.7	53	19	38	115	126	108	0.758779	0.265174	0.541814	1.731252	1.511122	1.199319	0.000254415037645462	1.70188584421797	up
gene-CELE_Y102A11A.8	1220	1111	1110	565	443	588	14.535686	13.342444	13.275457	6.985614	4.362296	5.367401	2.8882763574065e-09	-1.07123443870986	down
gene-CELE_Y102A11A.9	717	644	672	309	152	260	10.055073	9.126076	9.51633	4.936904	1.817693	2.855243	9.54306118059824e-07	-1.4561313256807	down
gene-CELE_T22A3.8	6293	5590	4828	1147	1068	1072	16.775965	15.023425	12.917448	3.175952	2.353108	2.187921	1.4610170855468e-43	-2.30467540810886	down
gene-CELE_B0310.5	896	829	904	1724	1530	1724	11.817603	10.723616	11.695542	23.661053	16.759233	17.498476	7.57591099709252e-11	0.959495857040529	up
gene-CELE_F28H7.3	2653	2740	2794	6983	5958	6442	64.633522	67.275223	68.311226	176.703354	120.027176	120.247429	4.14837853884484e-20	1.28424975086353	up
gene-CELE_T10H9.8	297	316	327	164	198	195	12.495761	13.418519	13.802573	7.140773	6.879202	6.270108	0.000472772115811273	-0.717323269303352	down
gene-CELE_C25A1.16	4335	4665	4267	6669	7212	8004	47.957523	52.026489	47.38044	76.644424	65.982742	67.852036	8.47672582652193e-11	0.759269550824087	up
gene-CELE_C33H5.13	458	364	443	293	140	190	25.058412	20.047074	24.317459	16.592547	6.310105	7.914298	0.00349321668055152	-0.977891794443552	down
gene-CELE_Y47G6A.5	2094	2105	2279	984	962	854	20.217894	20.354396	21.801727	9.911696	7.764789	6.772237	4.52975476489676e-13	-1.16772930591129	down
gene-CELE_C01B10.6	12948	10938	12221	6136	7744	8635	188.384931	163.194766	178.551666	93.53233	94.613724	97.598991	0.000149480157076994	-0.648869214393636	down
gene-CELE_C01B10.4	396	363	393	193	147	159	5.386234	4.977601	5.360186	2.720108	1.652235	1.657257	3.46393281371692e-07	-1.16562117010673	down
gene-CELE_W01B6.7	215	341	289	85	39	25	5.592848	8.947553	7.56668	2.292964	0.839905	0.49183	6.47464160943474e-07	-2.44184879795536	down
gene-CELE_W01B6.1	566	493	502	316	166	181	9.996203	8.771437	8.902691	5.783246	2.421663	2.449603	0.000198408277976715	-1.18729161464573	down
gene-CELE_C03B1.13	1534	1347	1638	389	339	307	24.168951	21.386208	25.894962	6.360838	4.413583	3.705017	5.56465084275275e-25	-2.08404270780436	down
gene-CELE_ZC477.1	305	322	373	180	92	102	6.466896	6.893373	7.957267	3.956181	1.617397	1.648067	7.30959447364268e-05	-1.37098515200235	down
gene-CELE_Y59E9AL.2	1052	1191	1200	745	387	371	10.761033	12.274606	12.315309	7.914961	3.272665	2.904961	0.000391135812225546	-1.14344113134533	down
gene-CELE_F55G11.4	22497	22521	24005	9020	6534	7889	515.258423	519.954529	551.771545	214.581635	123.754295	138.437317	6.00907340471111e-18	-1.51713953303488	down
Caenorhabditis_elegans_newGene_1975	261	260	203	341	384	612	9.014902	9.053514	7.034341	12.20164	10.967122	16.186403	0.00108114704504266	0.913279800826397	up
gene-CELE_W04B5.8	377	425	380	252	174	174	4.89417	5.561504	4.950551	3.401897	1.86207	1.727726	0.000312255276969618	-0.931536788843321	down
gene-CELE_C16B8.2	98	81	88	47	42	48	0.929996	0.767757	0.832202	0.463482	0.326508	0.349858	0.00683999932042971	-0.925061783201057	down
gene-CELE_Y11D7A.19	97	55	54	19	23	10	3.343341	1.908164	1.855253	0.649988	0.654414	0.239824	0.000656219335982345	-1.93808042219779	down
gene-CELE_Y11D7A.11	174	225	215	42	31	24	4.227985	5.525547	5.240807	1.043982	0.620184	0.435949	2.73438612061292e-13	-2.61395298611872	down
gene-CELE_M01D1.12	135	87	99	58	34	46	4.497993	2.924474	3.284613	1.990064	0.913944	1.17543	0.00378007582264176	-1.17848250593821	down
gene-CELE_Y39B6A.33	2701	2356	2587	1485	1303	1278	36.885433	32.439064	35.462856	21.058565	14.710586	13.372756	1.66374039029062e-07	-0.869307615178267	down
Caenorhabditis_elegans_newGene_2100	115	114	99	39	38	31	3.387179	3.377503	2.917612	1.195291	0.908928	0.69493	8.25345168988518e-06	-1.55885011485391	down
gene-CELE_Y11D7A.3	692	675	716	252	290	278	10.58961	10.326157	11.338472	3.982761	3.740905	3.233604	1.07021818166075e-14	-1.30664490658034	down
gene-CELE_ZK121.1	587	660	591	1223	1182	1411	29.21698	32.265794	28.393934	64.224236	47.380558	54.097198	5.62704435913995e-14	1.09147841105505	up
gene-CELE_F48C1.6	316	291	346	505	636	602	9.021131	8.381777	9.915232	14.988485	15.04991	13.188545	3.63161051419249e-06	0.907636579085553	up
Caenorhabditis_elegans_newGene_497	21	10	5	49	59	79	0.285618	0.142993	0.062324	0.860521	0.771594	0.978467	0.000168164264078439	2.40653264267374	up
gene-CELE_Y42G9A.3	903	1024	1065	537	458	467	16.219838	18.620667	19.972988	10.441902	7.097915	6.622948	3.84089996186395e-08	-0.991011873265535	down
gene-CELE_K11C4.1	109	108	120	61	25	25	1.466754	1.46024	1.619389	0.846764	0.278011	0.253547	0.00160771957982698	-1.54963514957953	down
gene-CELE_T01E8.6	1042	1135	1086	1574	1598	1680	35.626015	39.142593	37.262173	55.936577	45.188824	44.020435	7.4319885649227e-07	0.611577129611271	up
gene-CELE_K06H6.1	41	55	44	0	0	0	0.938036	1.247337	0.998443	0	0	0	4.24993837782503e-09	-7.94537001276325	down
gene-CELE_C07A9.4	232	229	246	539	524	458	3.127161	3.110682	3.333672	7.560524	5.855408	4.735131	1.23889468253977e-08	1.14803389509308	up
gene-CELE_C25F9.2	29	9	19	161	162	129	0.15541	0.04934	0.100617	0.90881	0.72533	0.536907	4.05079464002621e-10	3.02664206123137	up
gene-CELE_C25F9.5	1141	1151	1062	515	241	245	12.586251	12.798589	11.758398	5.901949	2.194669	2.066823	8.0471611291325e-07	-1.69144729679697	down
gene-CELE_Y4C6B.3	873	940	909	395	364	395	14.000357	15.077256	14.364422	6.533522	4.747166	4.613274	2.48338965690481e-15	-1.19823993023434	down
gene-CELE_R53.4	7369	7602	7621	15801	11599	13938	273.24295	284.159149	283.60083	608.623718	355.687195	396.014008	7.84378811717208e-08	0.912804764702895	up
gene-CELE_R53.3	662	542	541	424	189	226	6.740995	5.591365	5.543558	4.507054	1.588231	1.817762	0.00453293305692907	-1.00723972435514	down
gene-CELE_R07C12.1	83	117	100	33	17	8	1.79936	2.568057	2.177021	0.741473	0.297096	0.122587	7.27570986232656e-05	-2.30939088398578	down
gene-CELE_K03H1.5	3636	3657	4045	878	731	828	21.12664	21.41951	23.589745	5.296444	3.508796	3.686831	1.59682515700716e-44	-2.17849063728744	down
gene-CELE_ZC416.4	838	772	845	252	115	171	17.183527	15.960867	17.395706	5.350893	1.944844	2.681051	9.5082977666578e-12	-2.14624611181604	down
gene-CELE_K03H1.1	211	239	205	145	56	58	4.155223	4.742754	4.050645	2.960299	0.903372	0.864439	0.00450806664996971	-1.282377950451	down
gene-CELE_Y39G10AR.10	8441	7353	7287	4855	4275	5180	93.145714	81.795464	80.702415	55.645412	39.010815	43.792137	8.43139044650271e-06	-0.652589131915087	down
gene-CELE_Y39G10AR.11	9645	8669	8946	4137	3078	3039	76.380295	69.206268	71.099258	34.025951	20.158415	18.43708	5.507515342088e-12	-1.36598309919453	down
gene-CELE_Y39G10AR.17	503	445	441	77	205	183	7.300307	6.511837	6.423752	1.146698	2.452446	2.033013	2.48813670717952e-05	-1.54872223682746	down
gene-CELE_C24A8.4	1812	1581	1587	1309	908	961	14.468762	12.729239	12.71653	10.857664	5.997373	5.879053	0.00587908510371834	-0.603790157140962	down
gene-CELE_T24C4.10	91	77	62	421	245	268	3.04306	2.607429	2.090371	14.692538	6.810432	6.900091	2.32593805452593e-09	2.06927690693837	up
gene-CELE_F19C6.4	199	236	187	62	88	133	2.642919	3.157823	2.496378	0.847633	0.96235	1.355619	0.001115911181122	-1.10794223031457	down
gene-CELE_F19C6.5	197	197	196	120	114	111	4.773663	4.800315	4.75556	3.005739	2.270389	2.05289	0.0018725548564317	-0.733229266474554	down
gene-CELE_T21B10.1	1974	2234	2087	2713	3341	3576	49.703991	56.722786	52.76339	70.969315	69.596527	69.009476	1.52380463866622e-05	0.64946476521899	up
gene-CELE_T21B10.2	16812	17415	17541	23740	31360	32489	272.84288	282.509995	284.730003	397.082855	415.760361	383.883452	3.38750168345185e-07	0.793706094418943	up
gene-CELE_T21B10.7	10942	11680	11144	13073	18501	18872	148.893753	160.221329	152.191513	184.777206	208.205887	196.767548	0.000405978172368297	0.614020856639214	up
gene-CELE_C42D8.3	1953	1911	1834	698	883	886	19.503052	19.238358	18.387409	7.233345	7.287205	6.780847	3.67888576115787e-14	-1.1711022477318	down
gene-CELE_F26B1.3	13198	14881	14056	14806	27549	27269	180.28035	204.918533	192.690857	210.073807	311.204498	285.399017	0.0022039913400397	0.756816829845894	up
gene-CELE_F41B4.1	113	156	165	661	345	328	2.112627	2.948768	3.10228	12.913247	5.361712	4.726518	7.14973124903325e-06	1.67287109146307	up
gene-CELE_Y57A10B.3	235	337	250	416	350	496	5.528336	8.01396	5.921384	10.200718	6.815219	8.964978	0.00659217911643568	0.656394329690003	up
gene-CELE_Y47D7A.15	1647	2019	1807	337	145	134	28.572054	35.310169	31.461716	6.058234	2.073562	1.781107	2.20751338612585e-16	-3.09430815001631	down
gene-CELE_Y47D7A.16	184	137	160	254	264	267	2.812329	2.105901	2.445938	4.033992	3.333602	3.123812	0.00163656767454373	0.744018865309672	up
Caenorhabditis_elegans_newGene_2688	2351	2925	2640	1472	1849	1752	16.843272	20.943757	19.062828	11.078472	11.312471	9.617044	0.000214145487180225	-0.60264763225303	down
gene-CELE_W09D10.3	1215	1207	1290	1613	2167	2399	40.034187	40.092697	42.649822	55.194462	59.064377	60.569012	2.77505827591218e-05	0.767942001529448	up
gene-CELE_ZC412.3	392	486	457	879	681	787	5.848056	7.315116	6.994009	13.994632	8.60552	9.258836	1.56083590281029e-05	0.856033694627997	up
Caenorhabditis_elegans_newGene_2681	150	124	122	39	55	88	6.098717	5.075867	4.955464	1.618033	1.851762	2.735769	0.00475333922619386	-1.09692938122223	down
gene-CELE_M01D7.5	239	245	212	2534	521	668	10.740172	11.122373	9.596763	118.72892	19.412788	23.080748	5.29211984320818e-06	2.4835116474983	up
gene-CELE_M01D7.6	1837	1908	1744	2009	2983	3530	70.480057	73.821815	67.15361	80.058197	94.676437	103.796555	0.00221399753720532	0.665412815686012	up
gene-CELE_C52E4.4	9286	10562	9430	10228	17522	17885	151.547623	173.765686	154.463165	173.3862	236.497009	223.647324	0.00335163318127606	0.673257798208903	up
gene-CELE_C52E4.5	725	816	768	1564	1242	1305	8.745967	9.914602	9.292642	19.595503	12.38288	12.057326	1.06414699437892e-06	0.875680003881832	up
gene-CELE_C52E4.1	41064	33549	41206	24099	23639	26328	929.509155	765.542542	936.084778	566.605042	442.503723	456.614319	6.1042875224808e-05	-0.609142296428616	down
gene-CELE_Y44E3A.2	1331	1194	1268	829	465	374	11.238526	10.160864	10.742089	7.265936	3.241607	2.419853	0.00062058562811591	-1.13200548464218	down
gene-CELE_C05E4.14	224	215	227	27	28	34	5.149293	5.547794	5.113811	0.648916	0.610366	0.682924	3.00687934883912e-22	-2.8677758711905	down
gene-CELE_C05E4.15	80	66	53	15	18	36	1.157028	0.966001	0.766266	0.220891	0.214458	0.431697	0.00363412552859321	-1.50424937784988	down
gene-CELE_T05C12.10	928	999	1018	492	196	211	6.070388	6.586338	6.678874	3.343028	1.055547	1.055674	1.58168906765551e-05	-1.6574007702718	down
gene-CELE_T08G5.1	88	105	149	40	63	49	1.823509	2.188607	3.086774	0.841199	1.063373	0.766898	0.00447594614008588	-1.13245910932618	down
gene-CELE_F52D2.2	705	639	764	750	1341	1438	10.229676	9.340363	11.126798	11.304951	16.0895	15.991065	0.00408713343121031	0.772091462953897	up
gene-CELE_C33D9.13	1233	891	999	449	359	340	21.808599	15.882676	17.728992	8.243818	5.252929	4.60544	3.16037797520718e-09	-1.40115971498395	down
gene-CELE_C31E10.8	274	282	333	201	158	184	1.657291	1.715586	2.01733	1.262768	0.788879	0.852872	0.00436520937960972	-0.671787314877126	down
gene-CELE_Y46H3B.2	147	105	113	171	279	225	2.078992	1.496025	1.601769	2.510886	3.275447	2.446675	0.00310745292365662	0.923275305061185	up
gene-CELE_Y45G12C.2	311	384	307	805	667	754	11.628931	14.356651	11.425519	31.375354	20.987499	21.410976	5.66975920586984e-10	1.19385141832937	up
gene-CELE_C29E6.1	809	615	874	460	299	352	7.976407	6.084064	8.618165	4.640171	2.409745	2.609173	0.000166422435315472	-1.00800222591905	down
gene-CELE_F42G4.6	314	258	259	182	147	156	6.243395	5.170479	5.155813	3.76185	2.413857	2.372216	0.00254511071462294	-0.735926459668883	down
gene-CELE_F42G4.5	249	369	298	577	756	884	6.192679	9.456246	7.481441	14.953071	15.722579	17.072589	5.46067608449853e-08	1.3102742203132	up
gene-CELE_F10G7.8	8232	9116	8418	9923	15544	16584	125.413414	140.018631	128.723557	157.029221	195.846436	193.60376	0.000415971140229092	0.739394676892109	up
gene-CELE_F10G7.3	2050	2248	2108	3351	4043	4428	52.479458	58.005997	54.147846	89.103951	85.59333	86.852959	2.09881272407998e-10	0.919715319102612	up
gene-CELE_M88.7	1237	1191	1263	1583	1876	2136	40.117733	38.948502	41.134552	53.35025	50.342873	53.092339	4.79952196101133e-05	0.634041382102482	up
gene-CELE_T09A5.11	7921	8064	7236	9745	12581	13555	115.452629	118.48172	105.851791	147.532867	151.640579	151.373596	2.81838793263334e-05	0.662816385497464	up
gene-CELE_M70.1	116	152	113	69	56	40	1.000643	1.334116	0.985718	0.61014	0.399808	0.258505	0.00211528158957351	-1.15603717131637	down
gene-CELE_M70.3	203	239	237	92	54	42	1.85249	2.181496	2.089725	0.840758	0.390526	0.274813	2.94039828990846e-06	-1.79998542578413	down
gene-CELE_T22F7.1	144	132	125	255	176	269	1.991361	1.829205	1.726739	3.664314	2.014871	2.843774	0.00214804893299862	0.840176188903372	up
Caenorhabditis_elegans_newGene_987	40	22	20	197	322	260	0.715997	0.397305	0.360742	3.718511	4.842685	3.622882	2.07530218481379e-16	3.28415012816273	up
gene-CELE_F45D11.9	162	215	135	276	446	455	3.606128	4.826798	3.017916	6.393344	8.233864	7.770392	3.72038537496947e-05	1.23733527226575	up
gene-CELE_D1086.7	2062	1713	1797	2356	2589	3252	14.10281	11.809504	12.331059	16.737211	14.645338	17.043779	0.000715227505449446	0.589000324149497	up
gene-CELE_F32A5.5	4882	4673	5310	3666	2450	2867	119.212343	115.080436	130.196544	92.934686	49.43892	53.63409	0.0010514124321738	-0.684246482996655	down
gene-CELE_W09C3.2	46	66	54	15	9	11	0.75203	1.086362	0.89598	0.249357	0.119301	0.138531	3.63472210236906e-05	-2.20105849376844	down
gene-CELE_F41C6.7	250	197	194	82	88	98	3.486162	2.762679	2.720283	1.180043	1.01491	1.041999	4.45022963187332e-06	-1.2221718507592	down
gene-CELE_F40F12.9	207	170	156	99	57	83	7.331418	4.861946	5.239377	3.35346	1.935759	2.347153	0.000903823118646898	-1.11687634327868	down
gene-CELE_F40F12.7	4502	4559	4691	2690	1811	2265	129.890503	132.589615	135.810898	80.614044	43.188984	50.070042	5.3811332385622e-07	-0.981751877177509	down
gene-CELE_K09F5.3	5596	4671	5404	10391	6617	9966	319.929535	269.239624	310.083801	617.143127	312.869507	436.615051	0.000194858157285545	0.820130831304437	up
gene-CELE_R173.1	316	327	437	724	807	1019	7.282407	7.612352	10.121998	17.375233	15.410047	18.034389	2.10848585670804e-08	1.27077712472394	up
gene-CELE_F58B6.1	40	45	48	147	134	150	0.963428	1.103439	1.168765	3.724621	2.686042	2.787794	9.92188453435449e-09	1.73524605600216	up
gene-CELE_F52F12.6	2397	1955	1939	773	1212	1224	20.367993	16.137797	15.83306	6.961187	8.642581	8.188792	3.54941748915256e-05	-0.938729195968637	down
gene-CELE_F52F12.5	80	73	63	18	11	14	3.420762	3.165269	2.728898	0.789422	0.369886	0.437512	1.38606994541263e-06	-2.28691329701006	down
gene-CELE_F22F4.5	99	116	123	227	250	259	3.628183	4.310182	4.543928	8.706956	7.643546	7.314961	7.07643668880136e-07	1.16068637135373	up
gene-CELE_Y71G12B.33	19	6	12	127	78	86	0.573841	0.165599	0.403761	3.980177	1.953333	1.998571	7.80936012982617e-08	3.01636851834606	up
gene-CELE_Y47D3A.31	73	85	75	40	29	24	3.07215	3.636591	3.180347	1.748224	0.994473	0.752279	0.00237204112736142	-1.27686609461791	down
gene-CELE_W05H9.1	13170	12075	13892	5618	4662	5232	250.367923	231.403374	265.038844	110.961139	73.268723	76.168664	6.00320637481792e-17	-1.29585753349261	down
Caenorhabditis_elegans_newGene_1307	719	592	650	210	227	229	11.791335	9.768016	10.637466	3.566236	3.080169	2.878341	8.30938685796799e-16	-1.52068399228873	down
gene-CELE_F35E8.10	14	32	26	133	62	75	0.449941	1.042689	0.840968	4.445696	1.649904	1.841464	0.0003076400350672	1.95950695564516	up
gene-CELE_F35E8.11	105	133	138	244	199	252	2.779578	3.543667	3.66035	6.739819	4.368799	5.118296	0.0003080210010732	0.9248210715793	up
gene-CELE_Y4C6B.4	68	98	107	27	22	12	0.859413	1.29043	1.453099	0.260259	0.22779	0.122207	2.34154412697108e-05	-2.11007770992762	down
gene-CELE_F53C11.1	826	1040	920	1797	1233	1373	13.595157	17.45882	15.211332	31.592361	16.861601	17.343978	0.00136060028050436	0.705896710253172	up
gene-CELE_K08F9.1	239	215	254	116	132	124	3.208867	2.842847	3.334854	1.627034	1.488162	1.239793	0.000168065372238577	-0.890431806704898	down
gene-CELE_Y57G11C.34	937	890	885	1775	1606	1859	30.629248	29.337931	29.019873	60.269447	43.421558	46.577305	7.21197889777985e-13	0.988314385925294	up
gene-CELE_F21C3.1	514	544	587	317	327	284	7.850061	8.369794	8.997594	5.016285	4.126973	3.316082	4.20566833213516e-05	-0.783881470614638	down
gene-CELE_T04C12.8	330	291	316	166	104	140	16.021355	14.204791	15.387649	8.357034	4.17745	5.211712	2.19794659704956e-05	-1.15246183757103	down
gene-CELE_T04C12.6	25526	24420	25493	37298	35717	39816	429.104095	413.835632	430.104431	651.266907	496.540405	512.846375	2.64508521269998e-08	0.618544482933553	up
gene-CELE_T04C12.7	837	977	880	324	180	214	25.279364	29.769978	26.697474	10.144727	4.49876	4.945343	1.87342232663302e-11	-1.86055909628939	down
gene-CELE_T04C12.5	34703	34739	34834	40553	71468	74585	592.076538	597.477478	596.447205	718.651978	1008.34259	974.984497	0.000234750661603707	0.870382480189343	up
gene-CELE_C25A1.13	975	1015	994	1094	1681	1783	37.052567	38.903511	37.910873	43.196548	52.861515	51.930233	0.00258466647254087	0.643775216678122	up
gene-CELE_Y105E8A.16	31758	32595	33582	49132	46292	55015	1237.760864	1280.613525	1313.530518	1988.975952	1492.03125	1642.8396	1.80086458048341e-08	0.656137222048507	up
gene-CELE_Y105E8A.11	403	393	386	520	503	723	25.915289	25.425154	24.874474	34.734695	26.72814	35.612259	0.0031003776110703	0.59496882069081	up
gene-CELE_C44H9.4	376	379	407	155	191	208	2.650164	2.695279	2.884263	1.13532	1.113261	1.124271	6.06171454635058e-07	-1.0336586853408	down
gene-CELE_M02E1.1	2118	1925	2008	1168	1319	1298	15.022377	13.928169	14.37452	8.684481	7.709717	7.040558	3.66499608909288e-06	-0.639011131799129	down
gene-CELE_F45E1.4	1599	2142	1938	1166	989	1353	38.78772	52.399128	47.194767	29.385921	19.841675	25.142815	0.00048984947413604	-0.657827884164592	down
gene-CELE_F38E9.1	2646	2390	2643	1112	1563	1683	15.732292	14.323588	15.773469	6.86488	7.684738	7.665557	4.62427791884539e-05	-0.785014533082098	down
gene-CELE_ZK783.2	3204	3628	3337	5354	5629	6208	74.051071	84.517067	77.390671	128.520691	107.583122	109.936356	1.52787950243128e-11	0.795420445748044	up
gene-CELE_F38E1.7	4951	4987	4863	5595	9615	9648	79.408707	80.642967	78.27375	93.209671	127.547379	118.573929	0.000598721273801602	0.780285226016086	up
gene-CELE_F38E1.9	1622	1815	1757	1841	2746	3055	50.115482	56.518642	54.481121	59.066509	70.173599	72.313377	0.00493426181619666	0.589294254699148	up
gene-CELE_ZK1251.2	336	259	365	94	86	98	22.845404	17.755959	24.608884	6.585367	4.837525	5.066297	3.97279886047028e-11	-1.75228856893526	down
gene-CELE_T25E12.5	10166	10738	10089	10078	21057	20665	229.498123	244.365509	228.577301	236.300293	393.104553	357.426697	0.0050507529903388	0.771855109005469	up
gene-CELE_F41H10.10	2509	2800	2738	3628	4946	5559	48.588017	54.663754	53.201641	72.981071	79.202728	82.47818	4.18726022911399e-06	0.845652771276887	up
gene-CELE_C03G5.13	95	121	90	132	267	357	7.75958	9.979203	7.394072	11.280494	18.184895	22.510986	0.000789798459733198	1.33104191373197	up
gene-CELE_C03G5.11	307	341	343	437	441	644	20.720671	23.179588	23.258127	30.653231	24.618885	33.31723	0.00294108445185756	0.650448171837407	up
gene-CELE_T14G10.3	2038	2362	1953	2825	3322	3736	52.38063	61.184994	50.376694	75.401192	70.601891	73.580002	1.44887823539359e-05	0.673984221937394	up
gene-CELE_Y73B6BL.2	1816	2123	1899	2410	3380	3774	36.367168	42.848549	38.158852	50.137428	55.972073	57.911358	0.000125958416290152	0.745752867112375	up
gene-CELE_Y73B6BL.9	7542	6189	6534	3916	3700	4464	253.209534	209.479446	220.171265	136.563721	102.736427	114.826157	3.04519283335291e-06	-0.71095170251322	down
gene-CELE_T20G5.8	256	302	335	210	142	174	13.547586	16.13134	17.822487	11.534554	6.201489	7.066758	0.00707443663879927	-0.72191976820087	down
gene-CELE_Y53F4B.29	1297	589	659	1311	1485	3163	23.789484	10.885078	12.125094	24.983917	22.536829	44.463215	0.00228334942013143	1.24250712290721	up
gene-CELE_C03G6.14	32	15	26	45	79	117	0.506375	0.238568	0.419475	0.75783	1.060253	1.452944	0.00153850939742387	1.74165641106216	up
gene-CELE_F55D10.2	5879	5033	5461	11160	6217	7677	270.006134	233.023026	251.718918	532.388062	236.111984	270.161621	0.0099314289969059	0.65816695560555	up
gene-CELE_Y25C1A.1	144	192	181	81	44	40	1.96008	2.647164	2.486848	1.14055	0.494548	0.410902	7.54849119952808e-05	-1.59575006644598	down
gene-CELE_W03A5.1	76	100	65	16	21	23	0.680583	0.900071	0.579108	0.143189	0.151346	0.151724	7.59046145152309e-06	-1.96743438103132	down
Caenorhabditis_elegans_newGene_2164	54	57	55	0	8	11	0.540836	0.571146	0.553726	0	0.062741	0.083013	0.000290171377675755	-3.11040298053801	down
gene-CELE_W02F12.3	7100	7404	7338	7255	14960	15264	130.765732	137.463501	135.644775	138.79599	227.872818	215.4133	0.00344885815930607	0.808668930729175	up
gene-CELE_T05A7.6	185	302	259	70	39	69	1.935481	3.18701	2.717772	0.753279	0.333076	0.549282	1.77121393288701e-08	-2.02744789470483	down
gene-CELE_T05A7.7	92	82	73	47	14	21	2.237787	1.997799	1.789932	1.190807	0.271977	0.38654	0.00618292408283987	-1.53939012721834	down
gene-CELE_T05A7.4	2968	2795	2868	2269	1428	1743	153.965454	146.17215	149.303604	122.235451	61.236748	69.274078	0.00466291900942439	-0.622876061056985	down
gene-CELE_W04A8.4	3772	3272	3137	2059	814	1172	81.424629	71.198662	67.956802	46.157169	14.519819	19.374331	0.000166331328014659	-1.28332037603142	down
gene-CELE_F43G9.9	5462	6181	5882	6389	9455	9965	143.464584	163.668472	155.045776	174.304245	205.367844	200.539963	0.00229923983956241	0.592169307786066	up
gene-CELE_C05C12.3	2290	2539	2500	1126	1510	1298	10.945491	12.23116	11.993289	5.587983	5.966913	4.751682	4.31614786247614e-07	-0.858093449189442	down
gene-CELE_K01C8.6	3531	4291	4432	8720	6425	7904	35.261356	43.198513	44.419106	90.444908	53.058701	60.479263	4.24391788175349e-07	0.952419053653605	up
gene-CELE_K01C8.10	12851	13513	13299	17024	21289	22080	174.870193	185.37204	181.624603	240.630814	239.572174	230.219971	4.32204565894203e-06	0.642590985453823	up
gene-CELE_F59F3.1	2505	2433	2532	1274	1675	1508	14.973974	14.657024	15.191181	7.909366	8.277334	6.903581	1.03706202940875e-05	-0.707103598720958	down
gene-CELE_F21G4.6	984	958	1033	425	716	674	4.005121	3.931815	4.217979	1.796667	2.408771	2.100862	0.00379612263090343	-0.679422710288576	down
gene-CELE_F29G9.5	8150	8667	7976	8902	14092	14758	138.475784	148.452393	136.007553	157.117111	198.02002	192.130783	0.00224437182682129	0.639501147977189	up
gene-CELE_F53B3.6	101	88	96	378	194	241	1.779583	1.572106	1.713239	6.971193	2.841475	3.281934	8.47136438718258e-06	1.5580054396027	up
gene-CELE_R08D7.7	397	346	411	218	152	131	3.860399	3.392047	4.011851	2.207079	1.218123	0.972344	8.01721070648492e-05	-1.15693141506162	down
gene-CELE_Y43D4A.5	82	101	60	43	12	29	0.430221	0.536241	0.313805	0.234226	0.051097	0.116957	0.00890383934286118	-1.48568801511105	down
gene-CELE_C04E7.3	623	582	503	254	214	224	3.899245	3.667424	3.158552	1.647168	1.105667	1.073289	7.81055672337595e-10	-1.26160435008242	down
gene-CELE_F46F2.3	142	214	153	1613	1320	1600	5.921762	9.005172	6.410943	70.156021	45.71254	51.336678	9.37096361197222e-48	3.19692665527225	up
gene-CELE_Y71G10AR.4	4827	5251	4698	2163	3071	2957	49.3923	54.169113	48.247269	22.991718	25.985643	23.181917	3.197626504459e-06	-0.814473090633606	down
gene-CELE_T04F3.2	335	323	272	228	107	129	7.260168	7.05861	5.928084	5.135369	1.907095	2.143531	0.00775636756112383	-0.953691446012341	down
gene-CELE_T08B1.6	434	431	556	245	251	210	4.957033	4.953772	6.373157	2.899236	2.370648	1.836221	3.30679141166774e-05	-0.967549897620734	down
gene-CELE_T28D6.6	2499	2909	2518	4171	5091	5356	50.750638	59.552059	51.335582	87.985835	85.489471	83.326968	6.06981852017505e-10	0.920317526319417	up
gene-CELE_T28D6.9	715	764	736	1514	1310	1473	33.793724	36.398159	34.901283	74.352127	51.245052	53.373039	1.18144223069697e-11	0.996146642099623	up
gene-CELE_F28C1.2	1465	1624	1483	955	830	720	11.805355	13.161685	12.031232	7.977695	5.616461	4.437736	1.68432079386713e-05	-0.821873922090207	down
Caenorhabditis_elegans_newGene_1569	53	37	26	70	81	147	3.563823	2.448704	1.718334	4.881838	4.465573	7.566688	0.0039461692232443	1.38494772878532	up
gene-CELE_C49G7.12	488	474	474	223	107	191	10.622188	10.109363	10.365653	4.831085	1.974275	3.165232	4.56768854192293e-06	-1.42328314139155	down
gene-CELE_Y97E10B.3	26	21	19	173	188	199	0.384262	0.307233	0.276548	2.736857	2.363188	2.314832	4.83263008973434e-21	3.12226241974715	up
gene-CELE_Y43C5A.6	772	1230	1260	1184	2273	2226	8.944726	25.964497	25.919203	24.819504	38.531676	36.266634	0.00665451512126706	0.833792034297282	up
gene-CELE_ZK1005.1	3174	3224	3068	5670	5111	4306	11.599507	11.899595	11.264697	21.492369	15.439091	12.044645	6.03250828903914e-05	0.718306627803663	up
gene-CELE_R119.3	1041	1214	1115	1553	1700	1692	29.711321	34.94521	31.933294	46.043907	40.128551	37.009109	1.42069085937083e-05	0.593010786596328	up
gene-CELE_R08E5.2	1498	1535	1340	1586	2386	2821	34.256824	35.39629	30.758181	37.695831	45.136189	49.456898	0.00309581659009549	0.666247180088492	up
gene-CELE_M176.7	265	302	334	174	138	172	3.530676	4.056887	4.462413	2.405851	1.514525	1.751186	0.000288715967094464	-0.857919084066584	down
gene-CELE_M176.6	45	35	51	180	156	145	0.694401	0.548778	0.797819	2.925816	2.012846	1.735258	1.14904872677348e-08	1.91778618336034	up
gene-CELE_F33E2.5	1294	1114	1136	705	574	702	34.381687	29.834101	30.281599	19.442162	12.603015	14.281439	5.20198902723251e-06	-0.801126311200146	down
gene-CELE_M176.8	542	537	513	349	226	301	8.798631	8.785524	8.360376	5.880276	3.035203	3.740077	0.000438801341053852	-0.820929227027161	down
gene-CELE_Y87G2A.18	416	481	412	492	796	841	20.930521	24.424257	20.82501	25.727133	33.17939	32.473034	0.00278703803209795	0.735026386549219	up
gene-CELE_F09B12.3	987	915	1111	3130	1684	2006	13.52585	12.646936	15.27998	44.576019	19.089211	21.067381	1.20812243682782e-05	1.22412316083193	up
gene-CELE_C08F1.10	1352	1024	938	737	437	604	34.801594	26.571718	24.223637	19.702311	9.304852	11.909652	0.00156725517221531	-0.857471160086276	down
gene-CELE_C01G8.1	5027	5727	5017	5077	10250	10372	101.80648	116.920227	105.21497	106.796455	179.977661	160.956482	0.00703085250263791	0.735698570260005	up
Caenorhabditis_elegans_newGene_1973	56	42	49	88	111	143	0.785198	0.497801	0.564611	1.158718	1.205701	1.343417	0.000491115197574873	1.2476863223026	up
gene-CELE_K07E3.4	9400	8800	9891	5390	5529	6015	108.755817	102.606885	114.61208	64.746329	52.909812	53.248247	2.48672733309981e-08	-0.693472669704419	down
gene-CELE_K08D12.3	13323	13930	14050	30289	30177	35658	485.16409	510.456252	513.062447	1145.591893	910.355329	994.378606	1.20986941049854e-27	1.25491765086771	up
gene-CELE_Y51F10.11	615	648	658	234	445	442	13.769593	14.618825	14.779464	5.422313	8.228589	7.579723	0.00735385095493673	-0.74554474041134	down
gene-CELE_F53B7.3	2774	2903	2860	3168	4831	5165	79.219475	83.568695	81.958771	93.952705	114.071739	113.008209	0.00129796840382294	0.65723953081062	up
gene-CELE_T22C1.4	213	248	229	270	400	471	10.996759	12.915274	11.865524	14.487923	17.107386	18.681335	0.00353123075395112	0.757273420984366	up
gene-CELE_C12C8.1	5756	5949	5784	21846	25353	30833	67.00296	69.816833	67.578712	264.168762	244.086044	275.02832	4.0964227229309e-48	2.19089493020186	up
gene-CELE_F42D1.2	4185	3724	4448	5377	6713	6888	58.487633	52.465916	62.385475	78.064308	77.590355	73.764877	6.03872058689544e-05	0.653514180160332	up
gene-CELE_M04F3.1	6720	6884	6898	7173	10944	12283	160.160797	165.38829	164.981049	177.571869	215.70668	224.303741	0.00421347080119602	0.599343662904736	up
gene-CELE_F26B1.8	278	448	469	182	128	107	11.641632	18.929527	19.735451	7.909811	4.409165	3.439155	1.86317750681237e-05	-1.46861594060746	down
gene-CELE_C28C12.4	801	998	1055	534	208	312	22.419888	28.1752	29.661901	15.537684	4.804154	6.678126	0.000120660833271581	-1.38872606133483	down
gene-CELE_F42G8.11	1495	1392	1351	1030	676	884	39.628651	37.197395	35.929096	28.352898	14.80976	17.940689	0.00162506586182373	-0.669557708655635	down
gene-CELE_M01A8.1	572	444	521	347	255	305	14.801579	11.500128	14.866272	9.986829	5.536123	6.421287	0.00184955754640266	-0.721858793108378	down
gene-CELE_C30H6.9	600	759	655	738	1044	1189	19.861584	25.323448	21.75852	25.390251	28.601633	30.182055	0.00693690518946169	0.594527968371758	up
gene-CELE_D1081.12	72	49	55	18	6	14	3.025435	2.096218	2.336348	0.766483	0.187317	0.450306	0.000229423471269626	-2.17353349316099	down
gene-CELE_F02G3.1	3033	2515	2515	1705	736	721	18.23521	16.072255	16.892161	10.964519	3.597533	3.441117	0.000403448158757729	-1.29626321327072	down
Caenorhabditis_elegans_newGene_2313	115	61	76	45	22	24	2.956213	1.57926	1.969769	1.183962	0.465055	0.470464	0.00605872811759173	-1.42417974166305	down
gene-CELE_W04E12.2	108	79	112	150	210	176	2.857522	2.117077	2.9879	4.13221	4.607708	3.589359	0.00426450343513598	0.878374656340703	up
gene-CELE_Y37D8A.22	3544	3488	3404	1131	2560	2231	31.823327	31.156719	33.465889	10.419036	18.355791	14.528747	0.00702445493630845	-0.785127192095039	down
gene-CELE_F14F4.3	9340	8968	8917	3892	5827	5596	49.830486	48.237198	47.746143	21.566597	25.707632	22.87575	2.04094199775442e-05	-0.79515420412922	down
gene-CELE_Y73F4A.1	286	277	249	481	410	465	9.370028	9.138597	8.168593	16.357327	11.103724	11.674341	4.28620511439555e-05	0.779887122062554	up
gene-CELE_Y57G11C.16	25958	25979	26113	37064	38900	46907	1094.565552	1104.335693	1105.081665	1623.379395	1356.512329	1515.49585	3.67782199081108e-08	0.689431857168296	up
gene-CELE_F42E11.4	1133	1060	1026	4792	1324	1511	25.442736	23.993431	23.124369	111.84362	24.600645	26.017752	0.00506052364092428	1.30463131291628	up
gene-CELE_Y54G2A.52	719	611	807	456	340	373	27.629438	23.651821	31.12174	18.199551	10.783039	10.965302	0.000315187341117485	-0.829880096244816	down
gene-CELE_Y17G9A.4	185	157	201	89	92	84	4.96645	4.232508	5.39846	2.47417	2.039096	1.727697	0.000294665862791527	-0.995840784222937	down
gene-CELE_T13H5.7	1960	2121	1995	2177	3297	3498	44.52013	48.555256	45.481068	51.361069	61.934654	60.870968	0.0034687983958925	0.59546276197958	up
gene-CELE_T13H5.5	1493	1576	1589	2687	2484	2909	44.59774	47.465828	47.63731	83.387039	61.36974	66.572174	6.0741384635328e-11	0.832445841348686	up
gene-CELE_2L52.1	954	982	848	268	414	412	11.535459	11.977101	9.98961	3.328625	4.116004	3.722966	2.99376435388606e-09	-1.31256890651405	down
gene-CELE_F15E11.13	3727	3582	4009	13851	20657	22362	161.758163	156.705872	174.612503	624.42334	741.392273	743.603149	2.61844046698197e-31	2.36036477813138	up
gene-CELE_Y57E12AL.5	4058	4223	4061	4291	7155	7693	69.941261	73.36496	70.233078	76.815544	101.97699	101.59214	0.00360105856120741	0.664157290814313	up
gene-CELE_C09B9.2	105	108	97	56	26	29	2.437222	2.534894	2.271648	1.345392	0.499294	0.518832	0.00137841871262652	-1.43201754764419	down
gene-CELE_C09B9.6	250	249	321	141	57	87	16.360199	16.420496	21.135754	9.560289	3.044014	4.35706	0.000174092465648612	-1.47994804690383	down
gene-CELE_ZC15.8	721	772	738	273	152	184	20.738354	22.398003	21.3057	8.1571	3.59935	4.051473	3.42212527815097e-11	-1.8272794094725	down
gene-CELE_F15E11.15	419	401	436	5880	9424	10679	20.31101	19.616974	21.241362	296.713654	378.620972	397.522003	5.3802003318954e-79	4.40009570490569	up
gene-CELE_C37E2.4	284	238	255	121	131	178	6.124938	5.179798	5.512558	2.694646	2.330562	2.940107	0.00112642454011345	-0.822273934862979	down
gene-CELE_F52G3.1	5157	4941	4995	2904	3431	3077	32.676208	31.561369	31.767776	19.114592	17.981241	14.939814	3.41318119420174e-06	-0.641645581608198	down
gene-CELE_F20D6.6	80	113	94	52	35	48	1.833535	2.617454	2.158273	1.225205	0.656257	0.843797	0.00501776237452022	-1.04654902785062	down
gene-CELE_Y37F4.5	39	57	54	16	2	4	0.664503	0.983156	0.937161	0.277959	0.025408	0.052662	0.000995124628881481	-2.70961308518089	down
Caenorhabditis_elegans_newGene_753	108	152	150	38	27	28	1.105589	1.519739	1.650858	0.372568	0.212681	0.269459	2.38389221725108e-08	-2.09587078336087	down
gene-CELE_D1054.18	17	8	13	131	74	103	0.841584	0.389149	0.676474	7.180928	3.193533	4.272706	2.28419168195939e-09	3.05776322189806	up
gene-CELE_D1054.11	27474	23762	27490	31031	41424	45530	671.303833	585.298523	674.10553	787.566406	837.030334	852.390381	0.000670773132646659	0.615604096437648	up
gene-CELE_C17D12.2	491	445	416	233	95	116	6.496348	6.172583	5.854289	3.317978	0.994167	1.380466	4.95611940282872e-05	-1.55553553193065	down
gene-CELE_C32E12.4	810	1013	922	439	425	436	4.428792	5.583523	5.05805	2.49103	1.922615	1.826586	6.41884029822658e-10	-1.03707081271772	down
gene-CELE_C48B4.6	738	786	624	973	1472	1671	28.386913	30.478334	24.102646	38.89365	46.855988	49.284573	3.19608783738032e-05	0.970720677491262	up
gene-CELE_F26D2.10	56	110	65	30	29	18	0.369953	0.737251	0.432333	0.203649	0.1569	0.091241	0.00232560120025386	-1.53090468408512	down
gene-CELE_F26D2.16	56	42	83	22	15	18	0.740375	0.560101	1.107908	0.292654	0.16073	0.180259	0.00149301720270209	-1.681585637162	down
gene-CELE_Y97E10AR.3	1559	1605	1569	1806	2625	2882	34.402626	35.723351	34.756016	41.417809	47.918514	48.757607	0.000872617859217202	0.660190682879901	up
gene-CELE_B0222.11	725	750	702	20	14	19	6.588375	6.874201	6.401943	0.188893	0.103074	0.125604	4.84940217843662e-81	-5.32122228615279	down
gene-CELE_ZK616.61	47	62	51	28	6	12	1.046391	1.390474	1.134008	0.652787	0.100646	0.193325	0.00980229378738724	-1.74489782244091	down
gene-CELE_F56H11.1	526	660	575	1706	895	986	5.576315	6.941746	6.213063	18.915146	7.901033	8.090452	0.000367926122072488	1.0772320530123	up
gene-CELE_T14G12.4	242	161	152	93	77	116	4.89244	3.271115	3.076626	1.940595	1.28278	1.799458	0.0056207727249706	-0.923984842127227	down
gene-CELE_F39H12.4	1003	947	879	504	232	290	7.393704	7.037038	6.501606	3.855253	1.412613	1.638475	1.2790365489446e-05	-1.41452616446611	down
gene-CELE_T14G8.1	6283	5508	5394	2715	3506	3333	28.226482	24.940496	24.317379	12.664769	13.024558	11.47088	5.85837314026108e-07	-0.8101186760612	down
gene-CELE_AC3.8	1317	1321	1389	648	415	494	18.707113	18.925152	19.80558	9.562813	4.868413	5.374056	4.20951011700243e-09	-1.32772012459877	down
gene-CELE_Y119D3B.4	53	79	89	295	116	125	0.459156	0.688235	0.776243	2.678283	0.834899	0.837183	0.00627128586243038	1.33327932209752	up
gene-CELE_F25A2.1	285	282	239	173	138	123	7.269034	7.25787	6.113236	4.580608	2.904279	2.403416	0.00145214138720375	-0.846935392046339	down
gene-CELE_F39B1.1	2658	2612	2578	1123	1911	1786	12.669781	12.549106	12.331589	5.560104	7.533009	6.520968	0.0027651628514118	-0.669321684469894	down
gene-CELE_Y55D5A.5	10106	10151	10232	2072	5201	4207	36.665771	37.028478	36.955627	8.114858	16.189935	11.741188	8.83687955146669e-06	-1.37637609393884	down
gene-CELE_Y75B8A.4	2489	2315	2551	1243	1004	1166	26.425362	24.771322	27.179667	13.702324	8.810482	9.483436	3.87668300945755e-11	-1.06846798705163	down
gene-CELE_Y75B8A.6	1795	1489	1441	481	473	496	18.383156	15.147551	15.506765	5.26307	4.762398	4.501931	8.34387505675695e-23	-1.66574293099934	down
gene-CELE_Y75B8A.7	1456	1698	1320	436	879	748	14.8344	17.432512	13.489657	4.609522	7.401446	5.833681	9.82097521167672e-05	-1.08055390762804	down
Caenorhabditis_elegans_newGene_2143	245	172	204	131	106	114	5.239025	3.7076	4.394747	2.881375	1.863297	1.864828	0.00591676798300808	-0.783869585455796	down
gene-CELE_C18H7.3	175	280	211	31	34	4	3.058151	4.939005	3.710235	0.556026	0.491413	0.047921	5.58033755687834e-07	-3.20317135798872	down
gene-CELE_B0513.3	892	590	672	1582	915	2154	93.645075	62.343722	70.778403	172.563074	79.41048	173.318527	0.000496228944054405	1.1366962359083	up
gene-CELE_T25D10.5	57	60	61	26	17	20	1.387107	1.477208	1.490162	0.667302	0.340469	0.369624	0.00130667188573019	-1.4562348583916	down
gene-CELE_B0393.4	63	82	63	38	14	12	0.607106	0.795203	0.605257	0.371871	0.103723	0.085375	0.00638025949882175	-1.64119708396388	down
gene-CELE_T25D10.1	952	958	922	1603	1209	1589	17.962107	18.211155	17.455578	31.415665	18.856747	22.966045	0.000122619910452252	0.674645078760524	up
gene-CELE_E01G4.5	189	203	169	462	405	492	3.487641	3.767475	3.127536	8.851822	6.178201	6.952917	3.01117962408868e-11	1.31533941276295	up
gene-CELE_R11D1.9	741	626	575	1114	1096	1242	28.524752	24.270079	22.194574	44.519981	34.866093	36.606354	4.15828902611032e-07	0.867049043326054	up
gene-CELE_F17C11.13	145	170	141	46	23	57	6.577464	7.836236	6.469969	2.150369	0.844811	1.950014	6.80862407350798e-06	-1.82228501419925	down
gene-CELE_ZC416.6	1878	2015	2110	3634	3915	4336	23.990609	25.679631	27.009386	48.748005	40.911137	41.983884	2.75530115100747e-15	1.02186451418714	up
gene-CELE_F17C11.17	4927	4486	4730	2869	2968	3233	57.650135	52.906639	55.546673	34.865971	28.715906	28.979586	8.08554610018948e-07	-0.604086987889104	down
gene-CELE_R02E12.6	1231	1276	1166	643	497	626	30.397724	31.766701	28.899616	16.494743	10.145182	11.830523	4.49393586410384e-09	-1.01688760980145	down
gene-CELE_K08H10.9	1130	1344	1285	1671	2038	2349	38.534668	46.205502	43.974243	59.221107	57.486485	61.393375	2.49416498232684e-05	0.723078277227675	up
Caenorhabditis_elegans_newGene_766	220	304	247	140	86	47	6.138401	8.542087	6.902139	4.043166	1.981674	0.990102	0.00114795677910705	-1.43736201572511	down
gene-CELE_T22D1.5	6087	6894	6224	9070	13102	13013	113.526741	129.611816	116.498535	175.694305	202.07486	185.95166	4.80458273125624e-07	0.909263947803616	up
gene-CELE_T27A1.2	287	206	234	140	126	136	4.222035	3.062943	3.455576	2.141263	1.533563	1.548657	0.0016727566032537	-0.816874841601866	down
gene-CELE_Y105E8A.28	67	70	52	22	21	26	2.160934	2.291007	1.685858	0.735886	0.5473	0.636338	0.00101154805213044	-1.41560181259419	down
gene-CELE_F27C8.6	15842	17945	16221	19763	32481	33610	262.288727	299.51944	269.5401	339.873749	444.732025	426.368317	0.000205577040070511	0.812771722856832	up
gene-CELE_Y106G6D.3	163	146	206	41	18	31	2.183416	1.964788	2.773851	0.559462	0.195207	0.316364	2.73037847123428e-09	-2.4775163763959	down
gene-CELE_C11H1.5	60	49	62	26	14	27	0.824989	0.669318	0.854351	0.371046	0.150302	0.283118	0.00719410438603056	-1.31771238667273	down
gene-CELE_T23G11.2	5572	5882	5096	6335	9580	9685	116.989456	124.491798	107.374191	138.157227	166.323593	155.789566	0.00072214159876711	0.663984263541804	up
gene-CELE_Y45G12B.3	1134	1149	950	1328	1874	1967	17.208578	18.034793	14.117193	20.407281	23.860574	24.369228	0.000340831161390173	0.711872531557475	up
gene-CELE_T23G11.1	202	319	283	148	90	84	7.917438	12.582109	11.113503	5.991514	2.897419	2.512397	0.000393323644552652	-1.26872233439351	down
gene-CELE_T06C12.6	259	173	186	340	342	374	4.737907	3.187685	3.409146	6.462354	5.184896	5.249972	0.00117204550959238	0.808952411017329	up
gene-CELE_Y60A3A.14	1251	1194	1261	411	825	640	12.871187	12.383993	13.029555	4.391702	7.024709	5.048037	0.000478178324042606	-0.946469447166847	down
gene-CELE_K11D2.2	15800	12777	14482	22757	20811	23360	302.047455	246.227753	277.84787	451.895081	329.014923	342.171967	8.1605569198165e-06	0.673534466689597	up
gene-CELE_C14B1.12	625	593	529	625	1103	1181	28.785128	27.543879	24.467886	29.90332	42.033085	41.712063	0.00384977243722362	0.766390982464214	up
gene-CELE_C16D9.2	413	383	345	196	195	176	1.341888	1.255779	1.123998	0.660195	0.524349	0.43893	4.66807156413286e-06	-0.966813043542595	down
gene-CELE_F52E4.4	23	24	29	124	67	60	0.331684	0.343319	0.416128	1.854777	0.802434	0.660227	0.0003881195080014	1.7747912697142	up
gene-CELE_F01E11.1	587	531	371	218	96	159	7.601451	6.923014	4.813996	2.924166	1.024589	1.57075	8.35651129615734e-06	-1.61004939090641	down
gene-CELE_B0228.5	1002	854	673	502	374	378	12.494983	10.736253	8.417386	6.537445	3.850817	3.606758	0.000113554118998474	-0.967064154117527	down
gene-CELE_B0228.4	2600	2974	2364	1712	1203	1086	3.932123	5.422593	4.982995	5.000769	2.620163	2.108931	0.000100806267991019	-0.938433699239227	down
gene-CELE_F25H5.7	71	94	79	37	28	34	1.08837	1.471625	1.228863	0.591849	0.35647	0.39359	0.00106478172571263	-1.25965300292524	down
gene-CELE_F25H5.6	574	636	604	1181	1032	1241	35.945694	40.170555	38.009872	76.883949	53.509483	59.627571	2.12596163873699e-10	0.96773257518062	up
Caenorhabditis_elegans_newGene_1993	306	357	261	56	147	136	3.735769	4.392525	3.193631	0.703847	1.47922	1.264851	0.000273716572329885	-1.4142059584626	down
gene-CELE_C15A11.5	343	500	514	185	92	54	5.509312	8.084843	8.28736	3.086112	1.218817	0.657077	2.20997994975643e-05	-1.9740642514836	down
gene-CELE_C15A11.6	519	540	634	269	119	79	12.785492	13.405969	15.670668	6.866848	2.418761	1.475213	7.14103160118498e-05	-1.79844002155412	down
gene-CELE_C15A11.7	1561	1746	1791	1027	623	689	23.637703	26.656864	27.211216	16.143816	7.802545	7.995032	1.62388433232278e-05	-1.07752433525794	down
gene-CELE_K05C4.9	502	462	476	193	228	216	4.703649	4.375813	4.604958	2.013208	1.825908	1.647153	1.45766236042335e-09	-1.13853990736163	down
gene-CELE_K05C4.2	2942	2962	3081	5049	4562	5337	48.321804	49.047295	50.786282	86.146088	61.965134	67.164268	7.25955254688395e-10	0.772191006374067	up
gene-CELE_K05C4.3	106	55	55	10	24	23	1.237358	0.642947	0.637439	0.119618	0.228661	0.203007	0.000940075480510748	-1.8935629357924	down
gene-CELE_Y20C6A.1	342	318	369	127	129	98	2.781137	2.601479	3.010078	1.067634	0.862449	0.606983	3.38001511847709e-09	-1.4959397169752	down
gene-CELE_K05C4.7	2494	2691	2290	2635	4300	4608	55.654778	60.534447	51.270561	61.064163	79.349861	78.775551	0.00379081764719992	0.659342337652933	up
gene-CELE_C44C1.5	262	247	365	572	604	770	4.568008	4.251821	6.328003	10.224789	8.60026	10.12744	1.14106467227139e-06	1.18590966296114	up
gene-CELE_C44C1.6	85	96	108	43	31	30	3.943454	4.49439	5.018375	2.037505	1.1647	1.046182	0.000213358131183255	-1.43036025795076	down
gene-CELE_Y82E9BR.15	3036	2944	2936	1143	1914	1828	45.245331	44.216904	43.908703	17.682539	23.58119	20.872171	0.000153821392026714	-0.834481977940918	down
gene-CELE_F42A10.7	165	177	184	648	416	442	6.148531	6.6435	6.895093	25.156563	12.860406	12.662296	9.61771045691654e-09	1.56366028792872	up
gene-CELE_F42A10.5	5080	5663	5186	6558	8908	8977	84.716034	95.208038	86.795059	113.603752	122.848854	114.701424	6.97977814552369e-05	0.653927829847761	up
gene-CELE_F42A10.2	2315	2308	2323	1331	978	1055	21.689348	22.024334	21.781354	12.937924	7.675349	7.758027	1.04582856316049e-07	-1.0026913883746	down
gene-CELE_T23B3.5	210	291	263	94	73	68	6.737068	9.396061	8.443806	3.127768	1.931654	1.664304	2.24849894541513e-08	-1.65463039693033	down
gene-CELE_R07E4.4	463	342	315	527	589	669	6.057465	4.503944	4.138086	7.161384	6.371935	6.7061	0.00195013520681447	0.70696464464306	up
gene-CELE_K02F6.3	174	194	199	49	91	72	1.127349	1.263384	1.295954	0.33008	0.486436	0.35816	2.44559085404434e-05	-1.38206284642317	down
gene-CELE_ZC328.3	1866	1693	1848	1193	1189	1095	19.283407	17.43235	19.222963	12.792429	10.459201	8.770709	0.000105657400992939	-0.596063068304378	down
gene-CELE_F45H11.8	654	698	653	918	1047	1375	35.732193	38.45005	35.804642	52.136433	47.35405	57.622551	3.97085888010978e-05	0.7684581541646	up
gene-CELE_F45H11.1	550	568	506	314	209	245	12.617239	13.120077	11.622302	7.425445	3.953548	4.255911	1.16493921756768e-05	-1.03665430304741	down
gene-CELE_F18A1.7	9401	9779	9216	8993	18093	19093	262.230469	274.966614	257.981903	260.54541	417.349701	408.054962	0.00757228736990032	0.730998070107411	up
gene-CELE_ZK836.1	169	180	238	134	55	61	3.774293	4.063641	5.341359	3.105247	1.005735	1.040858	0.00806456688696962	-1.18047344363719	down
gene-CELE_F48G7.13	79	87	95	201	231	205	0.506721	0.559085	0.60588	1.338652	1.222422	1.003684	2.2047085081755e-07	1.32753294713368	up
gene-CELE_F15A4.11	231	186	262	339	397	456	9.918072	8.062026	11.292002	15.112775	14.108649	15.02718	0.000434520136443063	0.843893872584416	up
gene-CELE_K10D3.4	2845	2331	2135	1599	580	657	20.958809	17.310011	15.782305	12.237319	3.53195	3.708379	0.00100170213113938	-1.31124299182481	down
gene-CELE_K10D3.6	458	577	571	290	171	221	35.289474	44.800537	44.128361	23.218536	10.893072	13.020325	1.61840447239942e-05	-1.19165739914169	down
gene-CELE_R12C12.6	1469	1677	1319	2162	2645	3030	41.288618	47.697946	38.107195	63.191591	62.371844	67.220685	1.45826066320197e-06	0.847288807659919	up
gene-CELE_W03G1.7	1896	1602	1880	3637	4512	5370	26.027157	21.894876	25.793453	51.348846	51.180785	56.69643	2.2738270148114e-13	1.36081493843857	up
gene-CELE_W03G1.5	148	221	228	96	46	33	2.619496	3.959071	4.060155	1.760337	0.663008	0.444632	0.000374537757308219	-1.71214925032075	down
gene-CELE_Y49F6B.10	2110	2241	2285	688	286	384	40.54953	43.416958	44.062752	13.730215	4.543874	5.645719	1.67375272405242e-11	-2.23963349712975	down
gene-CELE_T05F1.9	37	61	68	177	139	150	0.753591	1.258448	1.410892	3.807745	2.384396	2.37641	2.25972147774292e-05	1.53212212465881	up
gene-CELE_F56F3.5	43783	44583	43414	70328	69633	79865	1260.336914	1293.735352	1254.209106	2102.779541	1657.616089	1761.458618	1.14320051457719e-13	0.77542052159923	up
gene-CELE_F56F3.4	117	120	155	64	20	37	2.133353	2.204454	2.840318	1.209638	0.301854	0.510266	0.000880660524588963	-1.65062950191509	down
gene-CELE_CD4.6	5833	5824	5710	7037	11274	12272	148.720673	149.692154	146.105545	186.350922	237.697876	239.724442	0.000102179914551986	0.847528387629468	up
gene-CELE_F56F3.2	1114	1089	995	1501	1947	1975	12.780593	12.594678	11.454311	17.894609	18.477848	17.360607	1.39534070116127e-06	0.798092069811395	up
Caenorhabditis_elegans_newGene_594	101	119	90	43	40	48	1.629774	1.962982	1.460296	0.718645	0.523536	0.609892	0.000352559998932573	-1.20334488018904	down
Caenorhabditis_elegans_newGene_1693	132	160	160	47	48	62	2.12923	2.515127	2.546656	0.762769	0.634812	0.720862	9.07092378858203e-07	-1.49009080480644	down
gene-CELE_K06A5.2	366	509	427	310	169	149	8.345487	11.71491	9.767573	7.336502	3.189404	2.590357	0.00511344374405401	-0.997124927377603	down
gene-CELE_W04H10.5	93	76	72	41	15	20	5.037552	4.121567	3.873946	2.292909	0.671494	0.79305	0.0022611818731728	-1.61595711575462	down
gene-CELE_Y71F9B.8	1333	1073	1052	617	626	686	19.5616	16.248149	14.481933	8.802863	7.098821	7.21798	4.43104305357789e-06	-0.805175151429649	down
gene-CELE_C09D4.3	126	154	164	83	40	60	2.07046	2.548464	2.696465	1.413021	0.536554	0.755453	0.00135486724043532	-1.23531580475648	down
gene-CELE_T13F2.11	343	400	418	287	120	126	22.483427	26.425259	27.501516	19.547073	6.471721	6.321718	0.00772232767666717	-1.06918635106992	down
gene-CELE_Y71F9B.4	1113	1036	911	1820	1460	2469	56.19978	52.74295	46.183952	95.516312	60.977966	95.592194	2.28249166009843e-05	0.941155549498181	up
gene-CELE_Y71F9B.7	3275	3901	3557	3889	6916	6909	37.926342	45.541206	41.339581	46.778828	66.246262	61.310856	0.00174504065621563	0.755890995444127	up
gene-CELE_Y71F9B.2	1050	1092	1118	1306	1766	2038	25.771066	27.022059	27.547142	33.308472	35.862455	38.347726	0.00040752158688804	0.68056555243874	up
gene-CELE_F37A4.9	4928	5452	4976	5484	8770	9067	83.170212	92.748955	84.277786	96.140396	122.407532	117.254173	0.00273719968658578	0.636109356225986	up
gene-CELE_Y110A2AL.12	815	785	844	218	539	544	7.030389	7.307614	7.222218	2.003797	4.178553	3.635317	0.00989133179426193	-0.882164163498878	down
gene-CELE_F20G2.4	83	45	60	15	15	13	0.47873	0.261147	0.348508	0.087749	0.071609	0.056363	6.31397497718755e-05	-2.09012060729153	down
gene-CELE_E04D5.4	265	313	412	177	126	88	10.140193	12.052536	15.783589	6.993374	3.974845	2.569341	0.000399211395599069	-1.28945153239987	down
gene-CELE_F40F8.10	40658	42150	41430	103137	71746	84814	1532.504883	1601.568604	1567.209351	4037.940674	2236.390625	2449.406982	2.26243694609961e-09	1.10638333599126	up
gene-CELE_T19H5.1	101	115	98	30	57	47	1.765115	2.007227	1.701187	0.5297	0.819897	0.617299	0.0018286566560408	-1.19111836454133	down
gene-CELE_C33C12.8	69	69	28	114	119	120	1.095369	1.093446	0.434115	1.868926	1.56164	1.449542	0.00905774667922259	1.13144011014483	up
gene-CELE_B0238.12	282	396	387	219	118	132	5.545052	7.869202	7.65625	4.484159	1.912088	1.991874	0.000797986867391167	-1.13412181440491	down
gene-CELE_F53H1.3	1171	1172	1099	1267	1966	1926	16.259334	16.415077	15.314044	18.287855	22.589186	20.506748	0.00280860149029748	0.618287318403866	up
gene-CELE_ZK546.6	323	353	337	234	75	112	21.166666	23.354111	22.151278	15.941631	4.049755	5.618449	0.00533353560560339	-1.21458890273489	down
gene-CELE_ZK783.1	4705	4014	3563	964	888	1012	14.126492	12.16925	10.779187	2.977589	2.16911	2.243615	1.30067307275053e-34	-2.06217142372718	down
gene-CELE_C36F7.2	1063	1293	1190	1347	2182	2263	25.168463	30.841112	28.26119	33.115662	42.710941	41.042084	0.00125387177288796	0.741294984137943	up
gene-CELE_C25F6.2	7652	6727	6815	5594	3620	3345	50.987366	45.188808	45.574249	38.718529	19.947998	17.074448	0.00516169154118767	-0.70643901045274	down
gene-CELE_C25F6.4	624	547	618	289	216	255	5.156997	4.554585	5.128682	2.474803	1.473687	1.614588	1.97736086547608e-08	-1.19543964142489	down
gene-CELE_W10C8.2	4093	4108	4027	1545	2845	2656	40.123257	40.592056	39.619644	15.724276	23.063438	19.949137	0.00161234648496953	-0.762200499483565	down
gene-CELE_C16H3.3	1677	1577	1578	863	579	579	15.307529	14.518875	14.4551	8.186569	4.368811	4.045855	2.23646497622592e-07	-1.21127262172543	down
gene-CELE_K10D11.2	76	105	97	25	15	24	1.73223	2.402324	2.212093	0.581783	0.281138	0.408049	1.29873265338153e-06	-2.07933349330258	down
gene-CELE_D1014.2	101	111	80	113	237	219	1.951196	2.166554	1.547272	2.284709	3.807722	3.260717	0.00706337603306569	0.996562567307551	up
gene-CELE_H32K16.2	691	780	839	425	229	255	38.081055	43.361713	46.44257	24.326044	10.432164	10.769518	1.56972272124887e-05	-1.29751925662865	down
gene-CELE_C34E10.6	52812	52332	54355	66460	83818	89353	687.523743	686.781006	710.151123	898.670654	902.362183	891.255798	2.25087003080774e-05	0.62191514055684	up
gene-CELE_C34E10.7	190	189	168	69	46	77	4.361606	4.372401	3.855354	1.635471	0.86332	1.34248	2.05228405107461e-06	-1.47444858332087	down
gene-CELE_R06C7.3	1538	1474	1506	707	826	763	24.673721	23.839619	24.246304	11.774448	10.962689	9.372628	1.57364994445748e-10	-0.937502231678947	down
gene-CELE_R06C7.4	16659	17527	16216	25940	37300	39682	362.127533	384.08844	353.772583	585.69281	670.527527	660.931213	6.37689598366678e-09	1.06373171135821	up
gene-CELE_Y46E12BL.4	5382	5674	5372	2249	3568	3280	92.426934	87.033019	83.674166	37.417333	44.118721	42.035755	4.47944852646091e-05	-0.816926676410253	down
gene-CELE_Y63D3A.3	181	207	153	93	71	80	4.666292	5.37961	3.946338	2.485052	1.501472	1.581927	0.000143037021768524	-1.10541556576679	down
gene-CELE_ZK669.3	1000	1121	1194	669	463	577	34.76088	39.301647	41.674522	24.165447	13.296871	15.359225	1.46660492381963e-05	-0.914694164366995	down
gene-CELE_F53B1.6	189	186	226	117	67	81	2.832644	2.804828	3.399765	1.818895	0.828668	0.925899	0.000631815222800863	-1.13798127750185	down
gene-CELE_F14D2.14	164	104	117	304	303	356	2.61105	1.670568	1.864186	5.0272	3.996247	4.34334	5.74008640178849e-07	1.35692436394871	up
gene-CELE_F14D2.12	1231	1335	1178	1523	1980	2212	30.323616	33.155689	29.128725	38.968468	40.355122	41.768169	0.000243098224553378	0.644669478136117	up
gene-CELE_F11A10.8	2223	2504	2328	2390	4035	4184	54.458904	61.848732	57.247974	60.813244	81.765915	78.558304	0.00718264952533885	0.621057046997177	up
gene-CELE_F14D2.11	249	257	370	395	522	524	8.920895	9.292127	13.298114	14.683359	15.472236	14.394268	0.00350647886111283	0.751841721081859	up
gene-CELE_E03G2.2	1272	1027	1237	718	728	705	6.993592	5.692281	6.827528	4.102914	3.310271	2.968641	0.00010635607986302	-0.678521654430587	down
gene-CELE_T09B4.10	3666	3905	3713	5130	6132	6592	77.799507	83.556175	79.076965	113.088242	107.636566	107.194885	2.26452618369814e-07	0.698078667283783	up
gene-CELE_T12D8.7	1520	1467	1518	1774	2324	2606	57.786037	56.240177	57.921234	70.08123	73.075653	75.922279	0.000553599082031301	0.606387438548801	up
gene-CELE_C56E10.1	1051	1015	921	524	431	498	12.204902	11.883786	10.733013	6.317284	4.133041	4.428101	5.34818990955321e-09	-0.999480013030117	down
gene-CELE_C56E10.3	150	154	146	53	26	23	1.953324	2.065895	2.060938	0.685784	0.269654	0.216375	1.82443202007468e-06	-2.08928861998097	down
gene-CELE_C05D11.6	79	68	85	25	16	20	1.13028	0.778899	1.044581	0.31727	0.201769	0.216638	1.69205684892486e-05	-1.88763658374661	down
gene-CELE_F10G7.10	4899	5120	4552	1948	3505	2853	19.53503	20.583084	18.215479	8.0674	11.558643	8.717701	0.000845656602610553	-0.773598009588745	down
gene-CELE_C32E12.1	59	105	85	27	27	11	0.833668	1.493207	1.198419	0.39672	0.305914	0.111874	0.000501312467749578	-1.88078500080028	down
gene-CELE_C06C3.8	64	52	63	17	13	23	0.872135	0.765457	1.171054	0.228337	0.138141	0.22999	0.000321794686821823	-1.72469057642533	down
Caenorhabditis_elegans_newGene_965	102	116	86	45	18	9	1.70454	1.97361	1.435821	0.8864	0.279662	0.117905	0.00131865436749824	-2.01291110770392	down
gene-CELE_C29E4.12	791	770	765	1041	1029	1586	39.556194	38.78931	38.397034	54.087887	42.550835	60.793873	0.000994999254600707	0.68216393951164	up
gene-CELE_C09H10.2	13800	13135	13215	18196	18582	24504	874.289368	838.905823	840.266907	1197.432983	973.580444	1189.51001	1.79155924649452e-05	0.642844205339524	up
gene-CELE_Y66H1B.4	3036	3111	3062	4151	5034	5542	42.573513	43.971775	43.085968	60.45903	58.382557	59.543011	6.58559557314791e-07	0.712314054611378	up
gene-CELE_F22E10.3	775	956	906	455	142	126	4.542583	5.648095	5.329656	2.766351	0.687173	0.565705	0.000206010860646918	-1.80379202087659	down
gene-CELE_F22E10.5	644	652	567	1189	1060	1223	10.902897	11.115498	9.629637	20.899693	14.842569	15.865766	1.07490407279579e-09	0.937512478165944	up
gene-CELE_F10G8.1	51	58	101	27	10	14	1.102659	1.260419	2.196427	0.593801	0.172043	0.223217	0.000953503435911984	-1.99664471254407	down
gene-CELE_C35A5.6	656	660	567	489	297	351	21.856523	22.12859	18.889077	17.135453	8.160423	8.921594	0.00826784098593459	-0.682349015251021	down
gene-CELE_ZC239.14	531	652	635	137	122	127	5.446466	6.746043	6.545211	1.452363	1.033031	0.997012	2.42581947070538e-26	-2.19433831206615	down
gene-CELE_F09C8.2	4165	3811	3669	1634	1931	1994	32.344185	29.83532	28.58997	13.173985	12.396296	11.86116	4.72970335907588e-13	-1.03025507164875	down
gene-CELE_E03G2.3	192	216	221	1162	432	513	4.274067	4.840868	4.940138	26.900452	7.95661	8.747406	9.43276297495142e-06	1.7983239339202	up
gene-CELE_F33D11.7	58	51	63	29	23	18	1.260616	1.109547	1.37838	0.648084	0.41466	0.29653	0.00738750854707731	-1.25203764577952	down
gene-CELE_F40F11.2	7678	7769	7568	3134	5273	4855	34.866451	35.561928	34.490608	14.780179	19.799177	16.891006	0.00039721180179062	-0.760661982792553	down
gene-CELE_F40F11.1	28471	29396	29668	47857	40092	49553	1314.902954	1368.569092	1375.130371	2295.730713	1531.197998	1753.455078	3.5071806866586e-07	0.689597392646762	up
gene-CELE_F40F11.4	21	12	14	37	64	67	0.458	0.249737	0.292526	0.846867	1.164397	1.137094	0.000575688074688436	1.86718497401864	up
gene-CELE_Y119C1B.9	1035	1102	1163	710	506	614	20.728687	22.245441	23.361258	14.751735	8.372638	9.415057	4.82462108308242e-05	-0.80951186971395	down
gene-CELE_T24F1.5	202	259	257	93	65	69	9.194277	11.844248	11.698737	4.391932	2.42386	2.384177	6.04978589113415e-08	-1.61676276443284	down
gene-CELE_C35B8.1	982	1069	1098	334	125	139	8.115122	8.899135	9.106806	2.863509	0.850346	0.875747	3.51180045680934e-09	-2.34192086074155	down
gene-CELE_F13G11.3	5310	4201	4743	6796	8661	10573	171.656601	136.884537	153.872482	228.19104	231.527863	261.885834	6.58599247257976e-06	0.898644120413695	up
gene-CELE_Y39G10AR.5	770	583	606	144	186	306	6.489157	4.95206	5.123074	1.260495	1.292862	1.975897	1.93760899886013e-07	-1.59974938803184	down
gene-CELE_Y57G11B.2	514	541	493	312	175	251	21.927625	23.245148	21.103415	13.91495	6.161804	8.779009	0.000142952357189587	-1.02634853944734	down
gene-CELE_M117.4	99	117	97	38	35	45	1.179045	1.398356	1.150045	0.468089	0.336107	0.403463	5.22946404351382e-05	-1.36955802294198	down
gene-CELE_F58G1.4	2936	2796	3149	7134	4691	5731	78.589699	75.442207	84.581825	198.351364	103.826714	117.543762	9.29927233147487e-07	1.0249380298337	up
gene-CELE_C24A8.6	112	434	329	52	84	101	1.178186	4.61986	3.470373	0.561475	0.71966	0.81395	0.000287126240084708	-1.84871187825286	down
gene-CELE_Y48B6A.2	6068	4721	5399	9654	6750	10806	554.313904	434.777344	495.027313	916.092957	509.96524	756.43103	0.000356821159462487	0.782319995193936	up
gene-CELE_Y48B6A.4	77	86	50	28	17	28	1.197702	1.356627	0.781592	0.443973	0.215576	0.332299	0.00156078075297531	-1.50449271161464	down
gene-CELE_Y40C5A.3	54	89	92	30	30	11	0.251949	0.314899	0.543518	0.107307	0.109986	0.028808	0.00302763314405359	-1.67011896944776	down
gene-CELE_F41G3.10	1055	1073	1175	584	331	409	33.713619	34.562782	37.686829	19.386642	8.722331	9.997971	1.25800282455926e-06	-1.27443466143535	down
gene-CELE_F41G3.12	839	715	686	418	209	184	4.399351	3.781002	3.610324	2.274243	0.90656	0.738552	9.19260435928053e-05	-1.41217377515505	down
gene-CELE_C44B11.3	671	663	841	3175	1079	1121	10.487196	10.445035	13.18905	51.574234	13.949258	13.429029	0.00161829890840495	1.36200714588574	up
gene-CELE_F09E10.6	92	72	84	41	23	35	1.922109	1.499888	1.750082	0.889321	0.385891	0.546565	0.0022039729016656	-1.28653916323389	down
Caenorhabditis_elegans_newGene_645	116	67	69	45	12	18	3.633662	2.111719	2.165789	1.467652	0.301374	0.429975	0.00659252242614245	-1.69746306487727	down
gene-CELE_H20E11.2	26	28	82	737	566	590	0.189626	0.199935	0.597118	5.609764	3.427165	3.311599	2.64566939805842e-17	3.83662381518498	up
gene-CELE_Y34D9A.11	575	563	534	632	794	1201	45.988827	45.376354	42.848068	52.499977	52.516083	73.607712	0.00702825566653389	0.678582179355976	up
gene-CELE_B0379.7	216	244	301	124	89	75	3.916227	4.472903	5.479283	2.336213	1.329259	1.036332	3.65172153883047e-05	-1.35474665365627	down
gene-CELE_C37C3.12	118	96	122	60	40	34	4.71488	3.879934	4.884447	2.46131	1.325463	1.045155	0.00134884322431232	-1.28003829626634	down
gene-CELE_W07G1.3	796	596	675	1292	1673	1674	15.314841	11.546105	13.030796	25.815161	26.629812	24.683735	1.95707232816553e-09	1.20058737090552	up
gene-CELE_F40F9.3	103	63	84	33	42	23	2.752401	1.698307	2.265862	0.913779	0.934025	0.455081	0.00454228443210892	-1.30718193727715	down
gene-CELE_Y66D12A.10	1327	1502	1296	1931	2229	2520	37.077843	42.308853	36.336681	56.066723	51.526329	53.956909	1.07397861015532e-06	0.731747938495894	up
gene-CELE_D2023.5	1206	1148	1184	1441	1824	2087	23.77648	22.807941	23.412973	29.492048	29.733335	31.522917	0.000273644216331329	0.630053759475734	up
gene-CELE_Y66D12A.16	383	459	452	481	723	834	12.786999	13.124509	12.31354	14.087239	15.544159	17.893019	0.00488193338495731	0.686840646066268	up
gene-CELE_D2023.7	277	414	438	95	122	74	5.723191	8.633672	9.102862	2.029975	2.077167	1.160514	5.11249475680711e-09	-1.90896024844332	down
gene-CELE_T01C3.9	1801	1886	1922	2008	3441	3575	39.202808	41.389641	42.001923	45.398285	61.957577	59.63467	0.00234496261314312	0.717427416706477	up
gene-CELE_C40A11.6	218	187	172	111	87	91	6.021095	5.199416	4.762346	3.176624	1.971647	1.921328	0.000646426449496404	-0.955399665268646	down
gene-CELE_F32A5.2	980	1038	1137	690	553	428	8.146556	8.639098	9.626752	6.239272	3.832765	2.846869	0.00048146633020379	-0.868483201225453	down
gene-CELE_M117.2	27077	28002	27376	39840	47577	53352	613.468168	639.563821	622.48934	941.060898	902.980583	933.519748	4.58726280371294e-09	0.806438939517853	up
gene-CELE_C38C3.3	92	93	83	47	32	27	2.24072	2.221807	2.003353	1.148674	0.665656	0.526422	0.0016407195599617	-1.28990917343788	down
gene-CELE_C24H11.6	273	307	264	364	391	510	11.403752	12.955817	11.074745	15.832336	13.513079	16.365751	0.00275339640843913	0.618001744585871	up
gene-CELE_C24H11.8	102	98	114	48	45	16	1.270856	1.226324	1.423207	0.613403	0.456886	0.143367	0.00397425012727235	-1.47060258247538	down
gene-CELE_T03F1.1	2362	2669	2305	2901	4180	4073	36.987602	42.137249	36.225368	47.190842	54.128124	48.877102	0.000492323471034472	0.641038150911728	up
gene-CELE_H03A11.2	1490	1587	1454	474	713	546	9.260292	9.943192	9.067801	3.056681	3.66193	2.598812	7.78719942047835e-11	-1.34583930988813	down
gene-CELE_T28D9.10	3978	4552	4134	6836	7904	9345	160.159919	184.530937	166.816681	286.036036	263.428394	289.522263	1.30491309963214e-10	0.962286649074863	up
gene-CELE_T10C6.5	4268	4382	4530	5445	7358	8047	134.852005	139.570496	143.638306	178.686005	192.270737	194.827896	6.1796443656936e-05	0.694913663273872	up
gene-CELE_ZC455.5	1890	1924	1946	542	451	535	27.47641	28.200996	28.391758	8.186267	5.412973	5.957974	5.67547310180616e-35	-1.87539998898887	down
gene-CELE_C24G7.4	281	293	316	96	131	63	3.050556	3.201943	3.444911	1.077566	1.169506	0.523942	4.74342680645929e-06	-1.56896852309681	down
gene-CELE_K01A11.4	162	308	245	109	150	95	1.237211	2.299019	1.818437	0.838175	0.920517	0.569953	0.00694639338726574	-0.965675575828763	down
gene-CELE_E02A10.2	96	166	151	27	17	9	1.889162	3.299465	2.973527	0.541876	0.277506	0.126686	2.22154623723342e-08	-2.90525350058702	down
gene-CELE_C13A2.12	123	214	148	28	14	11	3.990467	6.970493	4.818216	0.928352	0.351812	0.249504	2.14369680886646e-10	-3.137758077034	down
gene-CELE_Y23H5A.2	449	489	529	515	838	942	17.805065	19.769315	20.688975	20.6425	27.600417	28.896807	0.00830172180986347	0.675751141003083	up
gene-CELE_Y23H5A.3	3125	3150	3230	3688	5496	6501	74.471046	75.664696	77.257111	91.287254	108.326103	118.706383	0.000470638350705888	0.752516952297149	up
gene-CELE_Y119D3B.9	233	179	263	135	44	65	5.896251	4.573795	6.679854	3.549287	0.904836	1.259913	0.00259464076416307	-1.42001012724193	down
gene-CELE_C33G8.2	392	559	469	75	145	212	6.745329	9.715401	8.117162	1.343537	2.066339	2.796911	5.44142117685519e-06	-1.69181869215977	down
gene-CELE_C06E7.4	820	774	861	650	416	456	13.746921	12.951334	15.035184	10.755707	5.794542	5.550545	0.00858239465590267	-0.645245302961894	down
gene-CELE_C06A8.8	253	220	278	444	336	350	7.462575	6.290218	7.542646	13.409883	9.109923	7.406789	0.00992554441540684	0.631196124192343	up
gene-CELE_C16C4.15	55	59	49	7	6	3	1.216777	1.297578	1.080881	0.144261	0.096913	0.042294	1.46924199215321e-07	-3.30031426708326	down
gene-CELE_F58A3.5	159	124	125	413	175	257	7.160642	5.630412	5.648706	19.383272	6.528968	8.90284	0.00441057514183852	1.0960349134346	up
gene-CELE_F58A3.2	921	934	1030	716	522	442	6.166407	6.313681	6.887747	4.961671	2.937177	2.308424	0.00369679108616707	-0.73210364933651	down
gene-CELE_T23C6.4	911	699	610	441	438	458	16.358994	12.650452	10.993243	8.220241	6.496034	6.300615	0.0014733050746121	-0.692950300994597	down
gene-CELE_C09H5.2	5071	5446	6250	10008	8353	8531	37.977543	41.115494	46.972229	77.850281	51.731171	48.951427	2.94276172379303e-05	0.723529587225899	up
gene-CELE_ZK945.1	4928	4552	5116	3171	2423	2819	81.74501	76.110832	85.169846	54.63097	33.235634	35.824028	1.17637479550916e-05	-0.754833574210165	down
gene-CELE_ZK945.2	5327	5714	5557	7267	10063	10317	124.357246	134.477051	130.206863	176.218231	194.3004	184.55835	5.50854856676061e-06	0.77106643021343	up
gene-CELE_ZK945.7	142	162	207	107	48	73	4.096435	4.700254	6.006569	3.209444	1.138944	1.609175	0.00531819920761075	-1.12105520043139	down
gene-CELE_F31E8.5	93	123	139	73	32	36	1.527443	2.054423	2.310437	1.249437	0.428277	0.448647	0.0060538049321823	-1.28151801052311	down
gene-CELE_Y46H3A.5	278	732	333	124	66	196	6.018536	10.89091	7.027343	2.678403	0.855396	2.533753	0.000266268560870761	-1.76492900094497	down
Caenorhabditis_elegans_newGene_204	620	652	632	657	1780	1505	11.178305	12.242597	11.427773	12.256755	26.494421	20.798693	0.00168147880649606	1.08137380365473	up
gene-CELE_T24B8.1	23030	22926	22122	32728	29937	37608	1197.387498	1201.595411	1154.329234	1767.453813	1287.162595	1498.147359	2.3890568211442e-06	0.594939634823156	up
Caenorhabditis_elegans_newGene_1037	139	147	117	42	32	47	0.79043	0.831117	0.68884	0.252508	0.178919	0.207216	3.95306032666083e-07	-1.69815070215548	down
gene-CELE_T24B8.7	7539	7847	7348	1088	3926	2173	23.617245	24.449485	22.828736	3.364101	9.787478	4.949076	3.88070993855328e-05	-1.62302997924827	down
gene-CELE_T24B8.5	1161	1027	939	2205	1727	2559	62.256248	55.504177	50.539585	122.856262	76.624031	105.163124	3.4034804809705e-08	1.08839922751261	up
gene-CELE_F36A2.6	25344	26108	25764	46919	42883	52148	1253.077637	1301.309204	1278.424561	2409.640137	1753.424316	1975.55542	1.30636952772791e-14	0.915497636048218	up
gene-CELE_M02D8.5	336	374	334	99	121	145	3.054368	3.423051	3.046789	0.934833	0.904808	1.006388	1.14000047512949e-10	-1.48141597205917	down
gene-CELE_M02D8.6	354	432	494	219	192	265	15.834937	19.500994	22.196846	10.141972	7.080564	9.088701	0.000194856079168385	-0.886269886260251	down
gene-CELE_M02D8.1	734	641	651	1950	894	1135	20.406866	17.939642	18.157944	56.289661	20.540232	24.162878	0.00142836291335076	1.02172169486257	up
gene-CELE_B0348.6	7143	8119	7874	9467	15951	17616	162.295204	185.934408	179.549834	223.378725	299.548174	306.311203	8.74543134419719e-05	0.926060123728559	up
gene-CELE_F37H8.5	1462	1182	1369	2382	2026	2901	40.06031	32.635414	37.657867	67.808098	45.910519	60.903999	2.43997457966416e-06	0.897500093024618	up
gene-CELE_F37H8.3	579	642	615	386	327	357	18.141689	20.541126	19.353795	12.56611	8.721139	8.562092	2.8252128153951e-05	-0.737836844771298	down
gene-CELE_F53B6.4	359	495	404	220	115	154	7.979057	10.634102	8.568131	5.071387	1.98807	2.39212	3.18105792933452e-05	-1.31631635009629	down
gene-CELE_F53B6.7	69	97	81	34	15	26	1.676885	2.366916	1.960403	0.845216	0.285856	0.485151	0.0003985771226243	-1.67594216278577	down
gene-CELE_F44C4.3	34139	29156	32658	15604	16433	19070	762.496765	656.468018	732.033508	361.98584	303.514252	326.3396	6.13397866605345e-10	-0.874423181281472	down
gene-CELE_F44C4.5	456	418	473	253	205	246	11.355678	10.497828	11.827359	6.54037	4.215555	4.68675	9.88906625548958e-06	-0.897917495422426	down
gene-CELE_F49E12.9	167	235	200	786	1044	1030	3.440291	4.865002	4.1177	16.804264	18.050394	16.255413	8.12712489139885e-26	2.28638857026533	up
gene-CELE_C25A1.8	29391	31414	29533	32912	62030	64371	785.097229	845.920166	791.725708	913.180298	1370.248779	1317.470825	0.000821439147053681	0.849216188347119	up
gene-CELE_Y22D7AL.5	7185	7369	7454	10793	17084	17373	88.203374	88.371113	88.980199	135.425097	167.997723	158.296499	1.82713045009748e-07	1.07276263520201	up
gene-CELE_C32H11.10	8138	7786	8015	1093	1190	1409	180.005585	173.600616	177.927963	25.095137	21.760063	23.868855	1.69800386466465e-85	-2.66238934852256	down
gene-CELE_C32H11.12	13553	13360	13746	6326	4238	4863	274.275909	272.553223	279.189575	132.973572	70.92823	75.396393	1.90912638190627e-11	-1.354587612616	down
gene-CELE_Y37D8A.9	5758	5888	5473	6412	9647	9955	98.601174	101.458107	93.96534	114.274769	136.660003	130.775001	0.00101713014355844	0.637393966495655	up
gene-CELE_F15A8.6	1259	1342	1281	774	408	520	14.992194	15.770689	14.7771	9.184974	3.994685	4.728585	3.13507075768602e-05	-1.14337595284848	down
gene-CELE_Y54G2A.12	587	634	581	608	1044	1197	16.745064	18.231483	16.624582	18.012499	24.642567	26.185545	0.00879346908041068	0.690716614387831	up
gene-CELE_T05G5.7	8267	9155	8706	9085	18962	19269	256.185013	285.590278	267.374247	294.687832	482.06908	458.725227	0.00150831987665964	0.886877570160826	up
gene-CELE_T05G5.3	7570	7913	7220	8216	13038	13941	110.142044	116.05722	105.424294	124.162949	156.887466	155.414551	0.00181689523786693	0.664809210176596	up
gene-CELE_T05G5.1	599	495	515	335	239	224	10.093694	8.439486	9.012924	5.984435	3.551	2.907211	0.000200784768013314	-0.96617136212429	down
gene-CELE_F21E9.3	984	978	1075	418	212	306	37.181942	37.242599	40.766888	16.375381	6.609301	8.84911	5.63270232188268e-09	-1.6551962992221	down
gene-CELE_T14B4.6	1410	1213	1138	935	350	447	26.448503	22.936668	21.419573	18.213989	5.422619	6.421174	0.00487342205974072	-1.06670606251638	down
gene-CELE_C01F1.2	820	933	797	1107	1447	1563	15.550984	17.839548	15.167843	21.803301	22.697279	22.722	5.4012080528353e-05	0.726722784335324	up
gene-CELE_C01F1.3	976	783	914	680	451	483	12.527138	10.12844	11.850755	9.1846	4.819008	4.751419	0.00577494398603502	-0.684289616398166	down
gene-CELE_C34D10.5	43	49	38	21	10	12	14.979193	17.211262	13.215749	7.411462	2.687482	3.126733	0.00686704050911483	-1.54794332918039	down
gene-CELE_T02G5.14	369	249	248	137	139	161	4.00368	2.724948	2.700621	1.544558	1.243338	1.340034	0.000546771548767911	-0.95175484758151	down
gene-CELE_F57C2.2	1124	1193	958	1367	2100	1938	25.07703	26.837023	21.445755	31.678768	38.752487	33.134216	0.000317637958528582	0.759873640260513	up
gene-CELE_Y47G6A.15	983	1081	1144	180	43	118	25.147732	27.879339	29.367527	4.781276	0.905834	2.307896	5.07831650458328e-13	-3.18990985405141	down
gene-CELE_Y47G6A.17	185	199	158	90	35	31	0.884339	0.956016	0.754324	0.445334	0.137243	0.111546	0.000397520400287986	-1.73845518085415	down
gene-CELE_F10C1.2	3374	3599	3696	6948	5124	5044	39.657113	42.71046	43.696434	85.025612	49.960092	45.568758	0.00027316152253625	0.727506019930167	up
gene-CELE_F57B10.11	1739	1758	1585	2445	3143	3591	55.56572	56.615013	50.815334	81.141014	83.067139	87.934746	3.11522022490138e-07	0.886599311411658	up
gene-CELE_F10C1.9	358	336	290	625	657	747	10.406161	9.841865	8.452292	18.936162	16.110967	16.57501	1.12027903705519e-09	1.08088230622224	up
gene-CELE_C49C8.4	458	521	602	289	264	282	6.585953	7.553094	8.689556	4.316883	3.13669	3.101096	1.58286043136862e-05	-0.881564286598706	down
gene-CELE_Y45F10A.3	448	382	412	288	211	243	13.387483	11.960669	12.131816	8.899469	5.314988	5.827355	0.00214583164476439	-0.702492315356258	down
gene-CELE_Y45F10A.5	172	148	167	1338	324	358	9.949163	8.612776	9.718947	80.71843	15.536816	15.910035	8.57203393898131e-05	2.11399442552493	up
gene-CELE_K01G5.4	20004	21017	19957	23474	37530	40525	522.716492	553.628418	523.371094	637.116394	810.997009	811.363586	0.000352170619650704	0.767290179878619	up
gene-CELE_T05G11.1	573	795	885	868	1414	1424	8.256016	11.497443	12.899385	13.115159	16.730136	15.490754	0.00504060005759883	0.751289681968104	up
gene-CELE_K01G5.7	22109	21561	22062	22891	37714	38273	379.260071	372.849579	379.81189	407.864594	535.005066	503.032745	0.00402014397238013	0.621165963867359	up
gene-CELE_F11E6.5	4092	3686	3878	5341	6258	6594	80.786789	73.362434	76.844696	109.543259	102.189049	99.759354	9.14924750087339e-07	0.677932214517224	up
gene-CELE_ZK418.2	57	91	59	28	15	12	0.968614	1.561102	1.003455	0.48474	0.209243	0.147657	0.00074361237317912	-1.85625986143168	down
gene-CELE_F11E6.1	619	705	534	427	387	378	9.485002	10.893071	8.256159	6.797149	4.897518	4.433225	0.00246836133937357	-0.596424881232605	down
gene-CELE_Y69A2AR.7	4857	4986	4775	3338	2750	2882	82.311323	85.563134	81.212205	59.949553	39.817482	39.922655	1.4204355342508e-05	-0.66208222797226	down
gene-CELE_B0564.2	513	569	533	720	977	977	17.060628	19.061453	17.778051	24.888501	26.888312	24.904249	3.79819295053721e-05	0.763749845985194	up
gene-CELE_B0564.3	786	835	885	642	291	252	13.255916	14.19492	14.969841	11.239108	4.050316	3.250097	0.00760009703041382	-1.02441833951351	down
gene-CELE_C12C8.2	458	498	487	751	934	991	7.399265	8.100471	7.889422	12.606138	12.485246	12.272643	5.67172909056435e-08	0.926864497592853	up
gene-CELE_K04H4.1	12449	12182	11671	8254	6563	6301	55.946644	55.187958	52.63792	38.526588	24.391026	21.694777	3.88263104430884e-05	-0.736676589197854	down
gene-CELE_T04D1.4	12282	11020	11635	3640	5775	4912	32.33099	29.242426	30.737452	9.952692	12.570993	9.906804	7.60039426802961e-10	-1.24978471428336	down
gene-CELE_C04C11.1	175	193	161	416	265	330	4.55367	5.053683	4.195949	11.252785	5.689048	6.578763	0.000271228318244567	0.978366546477447	up
gene-CELE_C04C11.2	3208	3265	3148	1917	1260	1274	35.950661	36.877476	35.400444	22.314165	11.674457	10.938914	3.61320306034388e-06	-1.06494925613731	down
gene-CELE_C35E7.10	78	139	144	41	36	34	1.343529	2.384796	2.461797	0.714874	0.517739	0.43804	5.39685226276638e-05	-1.65729432256582	down
gene-CELE_F20B6.8	5785	5312	5098	3183	3359	3446	37.704575	34.908877	33.894052	21.406817	18.178651	17.63214	1.24602434391549e-07	-0.658833652475439	down
gene-CELE_Y34D9A.4	3520	3563	3600	4799	6309	6688	47.793423	48.77285	49.058434	67.681946	70.841751	69.577293	1.49091081261691e-06	0.770691659498389	up
gene-CELE_Y75B8A.3	1404	1412	1369	347	365	369	9.623773	9.752495	9.418088	2.465766	2.065081	1.93584	3.68266831380382e-43	-1.91380913877565	down
gene-CELE_F07E5.2	226	166	190	97	85	117	5.625171	4.161953	4.723059	2.48685	1.746221	2.217021	0.00110681962529489	-0.927529341183224	down
gene-CELE_Y45F10A.2	12984	13884	13015	12968	27523	26602	188.164398	202.829834	189.289963	195.201981	329.854156	295.382507	0.00488675956602547	0.781484389075715	up
gene-CELE_T07A5.6	379	477	363	606	676	736	10.126722	12.997369	10.102391	17.490807	15.111419	15.193575	4.08727349149229e-05	0.766061751472991	up
gene-CELE_F59D8.1	56762	47451	52495	124701	337660	340492	290.683289	244.96756	269.800812	663.320312	1430.002686	1336.016602	5.07387517436332e-12	2.38260352560961	up
gene-CELE_Y92C3B.3	4023	3771	3762	1811	2707	2654	44.642799	42.211609	41.910203	21.177536	24.695344	22.581834	0.000652490409120328	-0.65391230755702	down
gene-CELE_C16C10.7	2264	2440	2240	3312	3450	3840	58.473454	63.706065	58.543337	89.258322	73.963907	76.27314	2.4631430854153e-08	0.648187540151987	up
gene-CELE_Y38H6C.17	110	98	99	56	40	63	1.891021	1.690398	1.711295	0.988013	0.570278	0.824307	0.00814434959085571	-0.914107479085863	down
gene-CELE_W01A11.2	1341	1696	1405	1502	2602	2833	28.715952	36.612206	30.200203	33.410492	46.090359	46.48988	0.00808958606689231	0.67529558112373	up
gene-CELE_T01H10.8	1313	1361	1404	290	409	399	3.897984	4.074034	4.184872	0.892967	1.003177	0.906686	4.41496355841938e-23	-1.85731568630899	down
gene-CELE_ZK938.1	337	339	318	228	111	110	7.533259	7.646459	7.143082	5.295753	2.049779	1.871873	0.00290363501611002	-1.09430675414718	down
gene-CELE_F53E10.4	600	551	710	1303	1157	1230	20.150455	17.982982	24.3197	47.438149	32.320485	31.890991	2.91226000748288e-08	1.02634804350782	up
gene-CELE_F53E10.6	1005	1143	988	1072	1808	2094	37.880905	43.412189	37.344078	41.967262	56.326191	60.462383	0.00573735737612721	0.695820337066118	up
gene-CELE_F53E10.1	1619	1628	1553	2783	2028	2516	29.945942	30.35507	28.832434	53.478783	31.025282	35.655407	0.000248861113043091	0.650864443265584	up
gene-CELE_T23F11.6	325	304	282	969	575	752	12.000406	11.298066	10.462396	37.206455	17.558548	21.296574	9.91673002553963e-08	1.37663378426921	up
gene-CELE_M01B2.13	137	155	171	77	68	52	3.161945	3.6178	3.987162	1.853518	1.306404	0.917423	0.000272102248643149	-1.18680502279634	down
gene-CELE_C44B9.6	44	42	48	21	14	10	0.854101	0.828347	0.942288	0.423829	0.223798	0.145107	0.00628812557925775	-1.52546805406288	down
gene-CELE_C33G8.8	200	268	198	150	99	107	2.056016	2.772487	2.044137	1.596123	0.837102	0.84068	0.00538939880499219	-0.856135881065271	down
gene-CELE_Y37E11AL.7	1270	1517	1352	1746	2312	2609	26.782634	32.335882	28.644798	38.249569	40.37673	42.145336	0.00010218243871732	0.722071421540653	up
gene-CELE_C33G8.4	278	203	328	141	56	92	13.661993	10.060897	16.164989	7.173905	2.277037	3.448564	0.000511007938655598	-1.44377407173796	down
gene-CELE_ZC373.4	1108	1057	1236	493	541	551	6.818555	6.555961	7.634062	3.146193	2.754303	2.595314	3.00743633664643e-11	-1.06438349172975	down
gene-CELE_ZC373.6	69	57	88	37	21	9	1.827809	1.501243	2.327587	1.008217	0.458899	0.172645	0.00913916380611918	-1.61836175241003	down
gene-CELE_H06H21.11	728	845	746	995	1196	1585	32.185337	37.655804	33.117249	45.680054	43.740871	53.692211	0.000292499648942129	0.735171364804651	up
gene-CELE_E02H1.8	516	549	442	646	986	1081	26.724844	28.672396	22.971195	34.799885	42.267704	42.95034	0.000185309243050279	0.881364085433264	up
gene-CELE_R10E8.8	1363	1298	1326	283	233	230	30.988966	29.739071	30.249743	6.668425	4.377824	4.003986	5.89672146366007e-38	-2.37560379421423	down
gene-CELE_T06E6.15	131	161	137	48	39	40	1.698204	2.098332	1.78414	0.642113	0.411403	0.397726	8.82086456733175e-08	-1.71286093318979	down
gene-CELE_R10E8.1	423	396	409	220	178	164	2.724884	2.569641	2.640214	1.472929	0.943951	0.806054	2.97874578312161e-06	-1.08362514319816	down
Caenorhabditis_elegans_newGene_584	58	60	71	18	7	7	1.127935	0.959437	1.287873	0.282982	0.078325	0.081122	2.68704567771534e-05	-2.51214499947748	down
gene-CELE_Y80D3A.7	1050	1227	1172	667	512	520	9.591306	11.272001	10.90833	6.330783	3.920853	3.723202	1.0571193793779e-06	-0.976807619111362	down
gene-CELE_W01G7.4	1933	2014	1956	2599	3330	3570	40.817024	42.868366	41.444176	57.009441	58.146744	57.757076	4.4244620386857e-06	0.721272225034751	up
gene-CELE_C52B9.7	2530	2222	2558	814	507	683	40.610088	35.730515	43.923783	13.411284	7.064179	8.92265	8.25381920310397e-16	-1.82705702038606	down
gene-CELE_C52B9.3	2003	1973	2003	1279	879	899	27.755148	27.680275	27.955704	18.625799	10.172594	9.63993	2.47449452973478e-05	-0.922221217309992	down
gene-CELE_C52B9.9	77	78	85	607	178	184	0.925721	0.952985	1.02303	7.646788	1.779963	1.70695	8.44136488399519e-05	2.07364946020876	up
gene-CELE_F59A3.3	1059	1287	1043	1586	2002	2213	26.402754	32.338116	26.099285	41.085361	41.274353	42.274925	5.8433556823534e-06	0.811596998625843	up
gene-CELE_H20E11.3	199	172	143	441	452	408	3.656542	3.190805	2.645011	8.429111	6.87788	5.750347	1.53434406129073e-09	1.38186488908948	up
gene-CELE_K06A9.1	2619	2430	2585	577	621	525	11.91399	11.332541	12.875253	3.02049	2.434245	1.888655	1.6466909969377e-38	-2.10587853198233	down
gene-CELE_Y17G7B.14	41	32	48	195	70	110	0.87687	0.695892	1.026925	4.372626	1.248458	1.819643	0.000853082404686003	1.67738870985191	up
gene-CELE_F39B2.11	1896	2332	2118	2361	3444	3689	40.442696	50.138405	45.345871	52.31126	60.744614	60.283951	0.00243908736557235	0.615347049111612	up
gene-CELE_ZC376.8	51	51	52	13	9	13	1.355928	1.357327	1.375167	0.351597	0.187415	0.256287	4.3980118119958e-05	-2.09971910778778	down
gene-CELE_T15B7.3	3919	3559	4257	14532	14973	19354	83.881096	76.799751	91.442245	323.095764	265.051636	317.414764	5.60976006058459e-37	2.08976736664158	up
gene-CELE_R10D12.10	56	40	45	18	6	5	0.848154	0.606573	0.677207	0.273088	0.066083	0.046802	0.0015693652412575	-2.22722003791016	down
gene-CELE_R10D12.12	951	857	882	1031	1523	1770	38.764156	35.224003	36.083786	43.691338	51.384171	55.329914	0.00135813471873918	0.714854495003144	up
gene-CELE_R10D12.14	2428	2950	2084	2861	4786	6639	38.651	48.571478	34.510248	48.281686	62.677096	85.215619	0.00103170585286584	0.96432580557146	up
gene-CELE_C08F11.11	10828	8443	9790	13291	17193	24028	348.261597	273.723602	316.019226	444.02417	457.295227	592.116577	6.01779975672643e-05	0.933474468642151	up
gene-CELE_C08F11.12	899	718	852	1591	1431	2236	56.110352	45.171494	53.36882	103.126564	73.831917	106.899536	2.56407247381539e-07	1.1197708770917	up
gene-CELE_ZK1067.1	2113	2031	1995	1008	1148	1026	12.605777	12.522009	12.618583	6.185739	5.801388	4.679354	3.28844349054479e-10	-0.907693618255621	down
gene-CELE_ZK1067.5	637	561	691	465	216	247	4.503019	3.996264	4.905107	3.410652	1.260579	1.335364	0.00475266250771164	-0.976854011538868	down
gene-CELE_F14H12.4	1900	1774	1731	1263	907	954	28.368843	26.659722	25.91283	19.563063	11.172702	10.895348	0.000257577451453771	-0.746717101246487	down
gene-CELE_F14H12.3	609	755	667	295	251	277	16.619606	20.786892	18.279131	8.370932	5.667825	5.779217	2.5121969497627e-11	-1.26150522855253	down
gene-CELE_F35E12.7	7291	7633	7503	3062	1121	1295	104.853136	111.662335	100.8057	47.884661	13.012261	14.809923	1.7173894462809e-07	-1.97834877690208	down
gene-CELE_F35E12.5	14526	16872	16541	76045	47488	54713	305.491364	357.694031	349.113983	1661.196655	825.921326	881.636108	7.24990962753427e-18	1.94031739657871	up
gene-CELE_F22B8.7	1083	1036	1104	1494	1592	1852	19.053965	18.368717	19.495661	27.293396	23.166609	24.966803	4.14596016396198e-06	0.650552471680179	up
gene-CELE_F22B8.6	562	560	566	2340	2453	2555	11.109724	10.980608	11.38216	48.497755	39.491772	38.505397	1.08106250210244e-66	2.16034031961002	up
gene-CELE_F22B8.5	30	21	9	59	46	61	0.607491	0.520081	0.159555	1.264063	0.856141	0.966249	0.00923572542627338	1.50717702643396	up
gene-CELE_T07H3.3	358	352	407	108	164	154	6.2751	6.221777	7.15489	1.951636	2.379152	2.067691	6.08307659593567e-08	-1.35583837819484	down
gene-CELE_R10F2.1	1284	1084	996	512	311	288	3.675982	3.126909	2.861024	1.519699	0.735164	0.629632	1.32753023696492e-07	-1.54886267659277	down
gene-CELE_F59B1.8	608	498	593	1446	1547	1544	11.613162	9.571942	11.355521	28.686127	24.429779	22.598322	1.46412508796559e-18	1.4544194719195	up
gene-CELE_B0285.7	2974	2282	2391	1663	1307	1323	26.574265	20.554972	21.437561	15.429291	9.654774	9.054553	0.000141747578782546	-0.790581953431576	down
gene-CELE_T03D8.2	99	164	168	308	288	281	4.009922	6.742754	6.872157	13.052175	9.728159	8.792209	0.000237938349313059	1.06794464904018	up
gene-CELE_F58A4.10	8963	9262	8681	14007	14958	16873	244.605576	254.799301	237.751953	397.024353	337.579285	352.794464	1.08325973974064e-12	0.805272247193255	up
gene-CELE_F49H6.5	138	128	114	71	24	21	2.237803	2.151841	1.852721	1.158883	0.310952	0.250183	0.00298933000946435	-1.65270597757749	down
gene-CELE_Y54F10AM.11	671	631	688	853	1515	1478	16.631388	15.762092	17.113461	21.966492	31.052406	28.064331	9.04401831063479e-05	0.982299100362398	up
Caenorhabditis_elegans_newGene_889	9	5	0	74	157	185	0.095593	0.045931	0	1.146311	2.218003	2.605963	7.60570379482660e-11	4.92073746039773	up
gene-CELE_F42A8.1	309	275	268	464	752	739	5.982285	5.373563	5.20585	9.337511	12.066757	10.979277	6.54418315683018e-07	1.2314521753677	up
gene-CELE_F42C5.5	88	69	61	32	16	19	2.216556	1.752014	1.43289	0.794028	0.35763	0.40802	0.000792576036473943	-1.65634980967738	down
gene-CELE_F42C5.8	52560	55979	54700	89057	84632	99493	1868.760498	2013.970291	1961.457977	3274.482223	2505.410355	2722.015335	2.37206917453688e-12	0.780319266146818	up
gene-CELE_F39B2.2	493	539	623	1038	818	1148	21.265884	23.451397	26.965206	46.549511	29.198101	37.950008	1.13178142049263e-05	0.895582896091555	up
gene-CELE_F20H11.2	11235	11589	11435	3801	8220	7474	44.079151	45.833454	45.027336	15.488949	26.669088	22.467285	0.00497803638580951	-0.781489013048091	down
gene-CELE_Y55F3AM.14	82	98	129	54	50	27	0.7293	0.885095	1.15555	0.494257	0.366042	0.179291	0.00833314474740435	-1.18766871523188	down
gene-CELE_Y55F3AM.13	2663	2740	2909	3584	4284	4994	57.284977	59.408501	62.798985	80.096039	76.222282	82.314583	2.41136094904309e-05	0.663221060372019	up
gene-CELE_F20H11.3	11354	11358	11721	12023	18909	19667	178.050018	179.550552	184.464981	195.833572	245.208923	236.304382	0.00445762044660857	0.587512540926394	up
gene-CELE_F25D1.5	124	82	144	213	210	198	2.865026	1.908643	3.329969	5.099895	4.011558	3.493993	0.00607037438929861	0.864573643997032	up
gene-CELE_ZK688.2	1412	1551	1675	1146	511	527	16.417635	18.179493	19.542461	13.834278	4.907897	4.689526	0.00333464185375151	-1.03327498483803	down
Caenorhabditis_elegans_newGene_1387	94	83	92	966	1209	1080	0.795654	0.64713	0.670439	7.971667	7.592836	7.774984	4.94646175363861e-71	3.63546072578024	up
Caenorhabditis_elegans_newGene_1384	24	31	35	47	104	95	0.445101	0.565342	0.650472	0.909351	1.637038	1.381773	0.00204727624914568	1.48271733015243	up
gene-CELE_T06A10.4	2510	2667	2180	2727	3962	4528	69.578611	74.86822	61.663034	80.260818	91.906466	97.587594	0.00235719718684766	0.641139858050286	up
gene-CELE_T10H10.1	1551	1221	1403	664	544	443	5.920522	4.700029	5.377138	2.630958	1.717231	1.296341	7.15239257644502e-08	-1.29275985224487	down
gene-CELE_R09B3.1	1851	2245	2028	2278	3271	3673	46.287043	56.752625	50.931172	59.30769	67.687036	70.459398	0.00230176096026996	0.62384111232923	up
gene-CELE_C25G4.6	231	280	321	182	74	80	5.686121	6.964831	7.947128	4.651498	1.497983	1.501864	0.00340783109064641	-1.25496274488004	down
gene-CELE_Y53C12A.3	1571	1508	1462	1951	2621	3029	39.953644	38.671555	37.32386	51.563107	55.149288	59.047626	3.63505603604317e-05	0.775298662012002	up
gene-CELE_D1086.12	571	471	458	293	287	360	18.554186	15.416247	15.024902	9.909474	7.647616	8.997524	0.001599435044459	-0.639548234622784	down
gene-CELE_K04D7.4	338	412	388	245	155	127	2.354733	2.908226	2.707006	1.789474	0.886411	0.674647	0.00116011584165801	-1.05848424018114	down
gene-CELE_K04D7.1	49575	49443	52014	89334	81929	96034	1137.503052	1143.623169	1197.762451	2129.084961	1554.581055	1688.302734	4.24770440162044e-13	0.860994836297663	up
gene-CELE_Y54G2A.32	330	249	260	120	55	94	11.495361	8.761353	9.09012	4.33599	1.586436	2.493766	9.14890226203216e-06	-1.60113285741529	down
gene-CELE_C18A3.8	257	175	214	91	106	77	9.351628	6.427444	7.796322	3.430111	3.165909	2.126416	0.000121080614799571	-1.19601684972762	down
gene-CELE_C34F11.5	154	203	159	72	43	41	1.37615	1.82808	1.420528	0.664754	0.317709	0.280555	7.0693910793849e-06	-1.67542943822999	down
gene-CELE_Y45F3A.2	637	755	673	1100	1239	1185	13.496614	16.123449	14.305195	24.219387	21.725109	19.239773	9.22826912630371e-08	0.811531221814616	up
gene-CELE_Y41D4B.10	523	494	543	317	228	269	14.693113	14.218742	15.420119	8.837906	5.321421	5.939011	4.05628408288524e-05	-0.89769928227364	down
gene-CELE_Y41D4B.13	2631	2705	2491	3689	4632	4938	61.721961	63.71692	57.940432	90.561805	89.098527	88.321607	1.14460383024522e-07	0.796053580065015	up
gene-CELE_M79.1	2307	2330	2234	1286	1440	1378	14.217342	14.494229	13.832316	8.244601	7.350965	6.518849	3.29243132936926e-08	-0.703994953174653	down
gene-CELE_ZK488.7	61	112	101	12	24	19	2.872974	5.281425	4.733835	0.55877	0.921774	0.670749	4.40148906627725e-06	-2.27737394855649	down
gene-CELE_T11G6.3	807	996	929	698	330	343	11.119111	13.832665	12.841586	9.988383	3.753454	3.615899	0.00601656919297911	-0.941444029141923	down
gene-CELE_T05E11.1	30691	30807	31302	62969	49294	61928	1034.649048	1046.948608	1059.024292	2204.937256	1374.237061	1599.58374	3.52472631396402e-10	0.947206678992907	up
gene-CELE_T05E11.4	1808	2037	1883	2207	3175	3429	31.889959	36.20326	34.226929	43.182846	46.285442	46.354604	0.000731194451973846	0.654985892110425	up
gene-CELE_B0554.5	55	92	112	24	37	41	0.873555	1.483615	1.796765	0.39322	0.484038	0.50509	0.00493594987071807	-1.31161815929936	down
gene-CELE_F58F9.4	25	9	41	91	149	114	0.513383	0.181585	0.861319	1.994338	2.598166	1.845224	9.25542527338429e-05	2.26914243891815	up
gene-CELE_F58F9.7	5109	5095	5314	3163	2421	2677	60.336697	60.654182	62.979881	38.799324	23.640631	24.222614	2.9524944203751e-07	-0.86763459235829	down
gene-CELE_W01A8.4	2506	2924	2474	5129	4293	4874	92.514168	108.821259	91.666473	196.65419	131.057434	137.857178	3.1604877891544e-09	0.896622701348682	up
gene-CELE_Y39B6A.41	23	49	18	72	84	72	0.354171	0.765282	0.284253	1.179288	1.089767	0.865549	0.00638694210690802	1.3900958754209	up
gene-CELE_T22F3.10	92	133	139	65	49	65	0.920615	1.34566	1.391108	0.669531	0.406579	0.495041	0.00478921750687124	-0.984781698783095	down
gene-CELE_T22F3.11	663	701	914	244	88	39	9.828124	10.479231	13.594016	3.744468	1.070444	0.438345	7.31814195598831e-06	-2.55140508245941	down
gene-CELE_T25D3.3	250	261	233	343	365	421	4.129915	4.343008	3.87203	5.896013	4.990199	5.333746	0.00058949114739166	0.638360171608718	up
gene-CELE_F35B12.6	258	387	416	169	133	105	7.170135	10.865499	11.624263	4.875694	3.042846	2.236645	4.25008277293212e-05	-1.33323757819491	down
gene-CELE_F35B12.3	1108	1558	1371	846	302	368	30.255955	42.908257	37.576324	23.984032	6.809246	7.682646	0.000735109639926794	-1.35672098772785	down
gene-CELE_F35B12.2	1586	1581	1607	952	887	876	27.416965	27.552801	27.893324	17.085226	12.684044	11.604906	6.95582375703002e-08	-0.773091079483454	down
gene-CELE_T27E4.8	6024	6066	6143	26900	18200	22908	278.696625	282.911621	285.246155	1292.796143	696.357727	812.085632	2.25299132531517e-24	1.94054437631337	up
gene-CELE_C56C10.12	4061	4349	4166	1733	3010	2499	14.043361	15.160203	14.460114	6.223946	8.607299	6.621895	0.000676340056726788	-0.7592793995279	down
gene-CELE_T28C6.1	493	548	547	400	233	251	12.941451	14.329355	13.953442	11.473643	5.014743	5.079434	0.00516915200364488	-0.797418482422161	down
gene-CELE_Y63D3A.4	1403	1393	1255	1810	2318	2455	27.050344	27.074833	24.299427	36.269878	36.97084	36.287937	7.16596515482139e-06	0.735946855122068	up
gene-CELE_C06H5.1	1027	1000	1047	737	406	500	19.81435	19.434872	20.25802	14.75914	6.46624	7.380787	0.00142538788286566	-0.858578022717481	down
gene-CELE_T05E12.3	375	451	412	270	242	248	10.904075	13.20041	12.014217	8.136939	5.817829	5.5255	0.000722217347580762	-0.661850225489111	down
gene-CELE_R04F11.2	6003	6067	6440	9392	8681	10499	261.436615	266.336151	281.468964	424.853546	312.63974	350.33667	1.65610748620636e-07	0.662827467507898	up
gene-CELE_Y104H12A.1	887	892	929	479	327	304	9.761732	10.872236	11.460249	5.254373	2.881894	2.306195	7.75309957135603e-07	-1.23933827561867	down
Caenorhabditis_elegans_newGene_1753	713	672	819	272	101	140	16.811854	15.831326	19.312889	6.59186	1.942192	2.48991	9.23906289979018e-08	-2.05425290250415	down
gene-CELE_Y51H4A.12	8748	8396	8325	3299	5896	5235	39.048462	37.781681	37.293301	15.292451	21.763891	17.902752	0.000636328163880055	-0.785301949582769	down
gene-CELE_F44F4.11	1495	1416	1593	2830	2644	2863	25.102444	23.971926	26.850172	49.379219	36.732914	36.849541	1.42529363668413e-11	0.92673537987013	up
gene-CELE_K10B3.9	1264	1267	1384	897	601	959	17.171219	17.362474	18.874548	12.663566	6.748659	9.98296	0.00375648215168781	-0.636772820045778	down
gene-CELE_R13H4.3	366	380	449	128	128	166	7.142109	7.461801	8.778133	2.581223	2.061167	2.47842	1.11428350061e-10	-1.46792762961388	down
gene-CELE_K02B2.1	3292	3445	3072	3866	5230	5350	53.241119	56.157612	49.866146	64.944321	69.943802	66.29792	0.000368580415533814	0.594252547560422	up
gene-CELE_R02F2.2	507	415	411	233	123	161	3.435857	2.836537	2.795119	1.636639	0.689765	0.834695	1.94130894803622e-05	-1.32252488724082	down
gene-CELE_R02F2.9	838	867	817	1147	1404	1513	33.158424	34.566025	32.437908	47.130077	45.940281	45.867573	3.50741470225216e-06	0.724043728886085	up
gene-CELE_Y54F10BM.7	55	72	71	389	427	375	1.003139	1.330465	1.302247	7.458602	6.524065	5.302084	1.74336153914637e-26	2.63081394751515	up
gene-CELE_F21D5.1	8621	9182	8738	12662	17890	17661	106.560379	114.409752	108.390373	162.569016	182.868881	167.263977	1.39437706370525e-07	0.896859255515043	up
gene-CELE_C03A7.2	294	280	316	13	29	16	7.530314	7.225186	8.121357	0.327482	0.606509	0.309229	8.5378008434705e-26	-3.89990133459074	down
gene-CELE_W09C2.3	12093	11931	12035	6020	8047	7943	68.760378	68.376483	68.852818	35.587828	37.7532	34.561662	1.37364008300058e-05	-0.676398911775118	down
gene-CELE_K03B4.3	153	333	233	731	502	841	6.05139	13.307705	9.262734	20.974283	16.47673	17.814839	2.86602709654252e-06	1.56777349378901	up
gene-CELE_F48D6.4	8994	8548	9214	4299	3675	4314	424.743287	407.084569	436.7297	210.684134	143.464895	156.136414	3.76555128790922e-15	-1.08437263591291	down
gene-CELE_Y39A3A.4	398	425	347	281	126	160	5.400512	5.813322	4.717774	3.955053	1.412635	1.663297	0.00501220252116261	-0.995153792781315	down
gene-CELE_C06G4.5	69	76	82	216	115	143	1.143201	1.28518	1.373601	3.762057	1.592101	1.827996	0.00260568997248708	1.1078929032985	up
gene-CELE_F22F1.1	4279	3649	3846	2821	2109	2571	123.035179	105.751076	110.972549	84.244965	50.125416	56.636299	0.000721154066371027	-0.611062596093052	down
gene-CELE_Y39A1A.5	2043	1800	1850	451	1069	837	17.057632	16.128108	17.069762	4.850826	9.68937	6.443377	5.62092738027029e-05	-1.23870542117623	down
gene-CELE_C03G6.15	2295	1915	1893	3136	3606	3666	35.232536	29.646797	29.175579	50.014679	45.784439	43.133606	2.26115794792096e-07	0.806878397230842	up
gene-CELE_D1086.10	7529	6193	6670	7496	11130	13057	272.603408	225.953613	242.291786	281.949569	333.091706	362.518844	0.00276698432311647	0.664717692106961	up
gene-CELE_C08F8.6	99	118	107	19	25	33	2.018696	2.408819	2.181427	0.395607	0.420591	0.50994	1.0992206653004e-07	-2.03987846206506	down
gene-CELE_F57F5.5	1647	1963	2241	1451	935	821	13.922423	17.100796	19.500948	13.262762	7.197212	5.366751	0.00385077974096597	-0.817534089718796	down
gene-CELE_F41B5.2	1488	1635	1611	448	269	323	24.044914	26.634497	26.126165	7.512277	3.593643	3.98974	9.73321157306164e-19	-2.14165525545942	down
gene-CELE_R09B3.4	2048	2306	2008	2325	3602	3943	74.953598	85.063843	73.726944	88.378098	109.01001	110.544746	0.00211889915595524	0.666280173493537	up
gene-CELE_F01D5.9	2104	1864	2106	1187	1111	1200	33.974098	30.353685	34.139233	19.905169	14.835554	14.852058	1.96888432368916e-07	-0.757997624008628	down
gene-CELE_F01D5.5	518	499	583	381	182	244	22.757801	22.11767	25.739405	17.410364	6.592529	8.211594	0.00340726902175695	-0.942225175929116	down
gene-CELE_F38A6.1	2244	1965	1946	1486	917	886	26.78683	28.089621	25.592143	18.6098	10.479887	8.774147	0.00128231909972507	-0.855733724890776	down
gene-CELE_C24F3.5	145	101	96	41	47	65	0.774754	0.543025	0.509883	0.22602	0.203992	0.264484	0.00268165027534543	-1.13022051230008	down
gene-CELE_K08F8.1	25688	25455	27615	16114	12704	14434	362.448155	376.477718	389.949167	236.173137	147.558063	155.699049	1.77649789747102e-07	-0.824103473526527	down
gene-CELE_K08F8.6	5644	5890	5400	1793	3256	2599	15.337378	16.136831	14.727995	5.061348	7.317585	5.410962	2.15964860662835e-06	-1.10935004440837	down
Caenorhabditis_elegans_newGene_352	44	61	84	15	17	14	1.153138	1.608805	2.200424	0.386348	0.349958	0.274102	0.000117724659148691	-1.99836494290267	down
gene-CELE_C15C7.1	215	183	227	387	322	360	8.680704	7.450891	9.214273	16.263111	10.772009	11.157342	0.000263643476463025	0.813074147242984	up
gene-CELE_C40A11.3	106	106	132	69	35	58	3.396816	3.433058	4.254249	2.30515	0.920935	1.436505	0.00773609987443331	-1.04760888011121	down
gene-CELE_F02H6.5	577	629	628	453	355	336	10.649511	11.42406	11.376779	7.841072	5.472007	4.654379	0.00326933209379454	-0.635742945484646	down
gene-CELE_C12D8.5	707	632	598	880	1081	1167	11.44615	10.31529	9.719021	14.801925	14.480721	14.489389	3.68991946427936e-05	0.726420341291773	up
gene-CELE_W07A12.4	246	213	200	90	62	49	3.897472	3.31892	3.171266	1.415316	0.731635	0.5485	1.63510532830802e-06	-1.66413943335401	down
gene-CELE_W07A12.7	378	448	369	524	847	950	5.713781	6.820188	5.58934	8.215407	10.583371	11.002527	0.000114304986995416	0.989940022815683	up
gene-CELE_F19B6.2	3423	3629	3400	4563	6618	6674	74.747131	79.852776	74.480965	103.46832	119.479523	111.625671	9.19087192888187e-06	0.807425425396397	up
gene-CELE_F08G5.1	1827	2133	1797	2259	3513	3862	37.385976	46.092463	36.499165	48.323269	59.944279	61.463243	0.000461643613961735	0.775727685925465	up
gene-CELE_D2089.5	1510	1325	1437	744	817	811	26.887409	23.769455	25.674164	13.758137	12.022907	11.062387	5.02161724785735e-08	-0.811066646159421	down
gene-CELE_C49F8.1	527	586	651	350	157	189	17.181581	19.29229	21.331696	11.850451	4.233022	4.72724	0.000232118043569148	-1.29221380458849	down
gene-CELE_F08G5.6	10667	10821	10590	38954	27821	30497	237.388626	242.780121	236.534912	900.518127	512.05481	520.044067	1.06674382861008e-18	1.64430164800751	up
gene-CELE_Y71G12A.3	3354	3267	3510	1853	2067	1851	24.190796	24.254311	25.88809	14.935807	12.344348	10.255188	4.81470453446207e-08	-0.771651023696037	down
gene-CELE_W07G4.3	5295	5591	5240	619	2210	1514	30.198631	32.146896	29.991188	3.66485	10.423363	6.613123	1.65685402259261e-06	-1.85861633296958	down
gene-CELE_Y37A1B.5	2406	2056	2507	1185	1302	1562	39.660166	34.162364	41.470971	20.299114	17.753149	19.722085	1.23904105381371e-05	-0.750809733735317	down
gene-CELE_Y59E9AL.7	1121	1072	1052	1650	1672	2102	33.392639	32.197838	31.460854	51.062901	41.211376	47.988079	1.87170013273436e-07	0.775541657388495	up
gene-CELE_Y68A4A.13	255	228	239	88	89	71	17.055302	15.351698	16.030008	6.078258	4.919438	3.595393	1.45182315660167e-08	-1.49886804200861	down
Caenorhabditis_elegans_newGene_1718	12	7	9	65	46	78	0.084606	0.041301	0.052426	0.43559	0.2701	0.419182	4.58274500365411e-07	2.78652124665654	up
gene-CELE_F54C9.4	1179	1333	1507	490	195	284	28.475134	32.433411	36.526123	12.268251	3.893163	5.238683	1.08597094333609e-08	-2.00448603378206	down
gene-CELE_F54C9.5	37881	38255	38854	62370	56677	66388	968.775818	986.252136	997.249817	1656.799316	1198.681274	1300.866333	3.75631716268035e-10	0.727244418990493	up
gene-CELE_F54C9.3	1263	996	1062	687	402	712	129.365692	102.910591	109.188293	73.119217	34.05769	55.844257	0.00144798422459938	-0.848302497468631	down
gene-CELE_C07H6.9	73	45	60	17	28	24	3.244808	1.937831	2.622036	0.745124	0.994714	0.757057	0.00610201088444679	-1.33345609488687	down
gene-CELE_C16A3.10	3254	3688	3375	5198	6610	7572	56.311665	64.335243	58.614349	93.438332	94.591988	100.407379	1.6140249097849e-08	0.943668834408173	up
gene-CELE_C25D7.5	381	386	321	227	153	197	7.961108	8.131298	6.727666	4.910764	2.633283	3.146363	0.000444090064880692	-0.873316827968359	down
gene-CELE_F22D3.6	548	461	497	317	343	253	6.748607	5.724124	6.151292	4.052094	3.490604	2.385463	0.00329326831926325	-0.678200136797795	down
gene-CELE_Y62H9A.4	2049	1903	2078	2645	3919	4771	72.642052	68.011314	73.940681	97.417328	114.92128	129.638245	2.89125103275367e-05	0.939140395594215	up
gene-CELE_F13C5.2	4047	3344	3315	2459	1814	2164	61.544659	51.268082	50.590912	38.838223	22.815275	25.216396	0.000333650123167449	-0.693636961896778	down
gene-CELE_T07D4.5	1058	1058	1015	1464	1622	2062	47.124275	47.491535	45.342525	67.728493	59.742542	70.381638	5.43034835315587e-06	0.750395030851449	up
gene-CELE_T07D4.1	309	274	244	135	179	138	3.622727	3.236096	2.866608	1.636023	1.728627	1.236598	0.00120958422773974	-0.830258305396968	down
gene-CELE_F53B2.8	7598	6604	7535	2962	2093	2556	212.859451	186.526993	211.852646	86.189781	48.473942	54.867741	2.16264470494471e-14	-1.47400081920792	down
gene-CELE_C45G7.5	154	207	204	90	44	31	0.71816	0.970794	0.955692	0.435602	0.167257	0.109361	0.000262052205312379	-1.71784189316037	down
gene-CELE_C45G7.3	629	518	558	76	70	73	32.0793	26.620235	28.56703	4.015806	2.940587	2.853501	1.00392618959921e-38	-2.92218641299297	down
gene-CELE_C45G7.2	306	203	220	39	31	50	15.656212	10.449575	11.3016	2.052088	1.273949	1.963479	7.18210924543815e-14	-2.57111949151197	down
gene-CELE_C46A5.1	57	62	41	19	13	16	0.880882	0.956618	0.636298	0.296955	0.163415	0.18515	0.000796532017042687	-1.69383914183707	down
gene-CELE_E02C12.8	297	320	316	136	131	159	5.084444	5.565145	5.50742	2.284151	1.85729	2.02495	1.31217026186071e-07	-1.09414966020252	down
gene-CELE_F44E7.2	1471	1575	1443	1575	2797	2636	27.3834	29.566143	26.954693	30.46743	43.064747	37.606365	0.00434637006858267	0.676612710954675	up
gene-CELE_F44G3.2	45	58	68	784	1170	1181	0.857012	1.122934	1.301193	15.676328	18.635727	17.430483	5.61077656573065e-55	4.23032060356603	up
gene-CELE_F41H10.8	2707	2775	2633	5188	6505	6858	64.264557	66.401184	62.735809	127.931183	127.726074	124.75354	3.78219054952696e-17	1.22853783224061	up
gene-CELE_F41H10.7	2247	2133	2130	5991	6327	7001	53.04567	50.747658	50.451611	146.90686	123.519974	126.64624	3.22938367257022e-42	1.60589484888728	up
gene-CELE_F41H10.1	259	296	363	214	102	115	4.212765	4.856297	5.925114	3.608873	1.372275	1.434316	0.00545922739688887	-1.04185761184463	down
gene-CELE_T26C11.6	870	842	740	1052	1436	1489	8.660915	8.452115	7.394469	10.87472	11.825588	11.3592	0.000107929294185427	0.73282989878111	up
gene-CELE_ZC477.7	93	122	145	50	32	32	3.128159	4.159639	4.925701	1.730857	0.888773	0.812763	7.40466134591752e-05	-1.61329048089906	down
gene-CELE_H16O14.1	3823	3696	3839	2846	1721	1536	24.422591	23.559685	24.53957	18.923235	9.19278	7.56732	0.00228787019942066	-0.845535315484406	down
gene-CELE_Y70G10A.2	45	80	76	18	25	11	0.249842	0.451318	0.421398	0.10187	0.113588	0.044122	0.000797241505073684	-1.84514446101294	down
gene-CELE_M03A8.2	9466	9166	8895	3657	4127	3875	31.559477	30.805422	29.761398	12.662808	11.379299	9.897365	5.00979377659856e-22	-1.19980969093985	down
gene-CELE_T27C10.8	52	62	55	26	19	29	2.385665	2.864675	2.516979	1.235214	0.69911	0.991074	0.00883224196341458	-1.15410261417581	down
gene-CELE_T07F12.2	595	694	637	956	1011	1113	12.384947	14.574184	13.321247	20.684944	17.412132	17.766613	9.67047483328677e-07	0.715356374877305	up
gene-CELE_M02B7.6	90	92	106	49	11	17	2.721793	2.720544	3.058743	1.477664	0.271196	0.353666	0.00283361950960739	-1.8480680000893	down
gene-CELE_F08H9.2	142	145	155	79	71	57	9.100002	9.336579	9.971251	5.24632	3.739248	2.781596	0.000631630999846113	-1.04972128468879	down
gene-CELE_F08H9.3	69	48	54	25	18	22	1.543881	1.091474	1.218932	0.587945	0.328923	0.382094	0.00375873939859582	-1.35708216856537	down
gene-CELE_F08H9.5	173	244	276	343	377	382	3.655873	5.211627	5.875613	7.563936	6.616111	6.20343	0.00470899839241258	0.70786297177141	up
gene-CELE_F08H9.6	127	74	82	275	344	387	2.401083	1.418566	1.558396	5.425757	5.407055	5.645835	1.86861380371539e-09	1.86131652819179	up
gene-CELE_Y60A3A.19	1290	1494	1298	1943	1813	2245	37.337457	42.237418	37.612838	58.846031	44.295616	48.34621	4.26274174460949e-05	0.593496743554751	up
gene-CELE_W01A8.5	2205	2913	2385	2863	4232	4502	54.666752	72.793663	59.333607	73.725914	86.769524	85.513794	0.00188016034045907	0.6633187170038	up
gene-CELE_W01A8.3	337	118	93	376	527	444	3.394603	1.194154	0.937374	3.934542	4.390792	3.429538	0.00595137261026672	1.33236939737153	up
gene-CELE_K09F6.3	194	165	260	56	73	41	1.140052	0.975881	1.530012	0.336162	0.35117	0.183492	1.34759540293025e-06	-1.82085531011504	down
gene-CELE_T28F3.4	1094	1098	1024	473	312	516	13.899006	13.979203	12.980362	6.200344	3.256944	5.017029	2.44989122492322e-08	-1.26989992397861	down
gene-CELE_T28F3.5	334	379	324	125	85	57	1.635044	1.895121	1.606811	0.635629	0.341464	0.211631	7.38693213604239e-08	-1.90343226483539	down
gene-CELE_T17E9.2	4576	4908	4784	5222	7800	8041	69.19691	74.825863	72.600574	82.02029	97.579082	93.196064	0.00195921027880665	0.59567938684142	up
gene-CELE_F35H10.2	134	113	137	59	38	53	5.149625	4.384536	5.286831	2.344723	1.21024	1.549249	0.000136274760025753	-1.31820876349027	down
gene-CELE_F35H10.7	1869	2075	1817	2026	3124	3293	29.230006	33.322316	28.527463	33.508358	41.112126	39.464276	0.00544771469365986	0.585036710715623	up
gene-CELE_F35H10.6	704	843	729	1110	1383	1443	30.355888	36.681984	31.579006	49.775318	49.36274	47.711525	9.46751014757994e-07	0.827495253222955	up
gene-CELE_C50C3.2	83	132	104	32	8	17	0.306775	0.490361	0.3844	0.121802	0.022321	0.047175	1.99576095641446e-05	-2.43402553383497	down
gene-CELE_Y41C4A.13	661	711	687	2367	862	1073	21.786816	23.641832	22.739244	81.131973	23.505558	27.125942	0.00362414961903453	1.11702616604269	up
gene-CELE_Y41C4A.14	649	743	622	826	1190	1200	13.565878	15.669651	13.054804	17.940508	20.581327	19.227741	0.0004517150496941	0.711221952498704	up
gene-CELE_R09B3.5	3717	4003	4011	4981	5910	6608	134.060623	145.571579	145.209869	186.628036	176.303894	182.624786	1.77205211251257e-05	0.611957945806642	up
gene-CELE_T04G9.5	5002	4657	4691	6273	7061	8175	154.000244	144.535507	144.925415	200.60498	179.773056	192.846878	7.96709912453844e-06	0.618247007639766	up
gene-CELE_T04G9.3	1808	1757	1773	2790	2623	2825	34.428364	33.728363	33.871597	55.17477	41.309528	41.210175	5.18177800466537e-08	0.665130381759378	up
gene-CELE_W07A12.8	21	24	23	41	68	85	0.756534	0.87482	0.839326	1.581888	2.094464	2.436769	0.00132056176340688	1.54140899963002	up
gene-CELE_ZK265.2	853	833	884	299	96	116	17.616295	17.33098	18.322433	6.405004	1.629102	1.830802	1.46232890459329e-07	-2.27506413889764	down
gene-CELE_F52E4.8	1284	1111	1167	888	552	757	21.831999	19.040485	19.927773	15.685477	7.76209	9.859659	0.00458713345125974	-0.657122047266522	down
gene-CELE_E02H4.6	776	721	759	774	1499	1621	17.346218	16.256346	17.025234	17.973011	27.719036	27.773628	0.00397466502604044	0.815810289531434	up
gene-CELE_E02H4.7	181	210	211	108	113	122	8.171778	9.54495	9.542471	5.061971	4.195382	4.210787	0.00109873985258158	-0.773362247458682	down
gene-CELE_F07A11.6	7692	7291	7347	2630	4154	3516	27.196281	26.951619	25.748653	10.405109	13.169994	9.84334	6.37900931504724e-08	-1.07943968365578	down
gene-CELE_C17C3.1	4060	4209	3905	2191	2390	2905	78.902422	81.416497	76.340424	41.683171	38.35612	43.423994	2.27627562877466e-06	-0.666873133826056	down
gene-CELE_ZK20.3	8629	8500	8631	10358	15739	17342	164.340103	163.185211	164.957657	204.90712	247.887741	253.054932	0.000129634433888732	0.785157001061683	up
gene-CELE_B0035.3	1990	2290	1963	2503	3574	4036	55.856171	64.799484	55.31295	73.005463	82.977234	86.82164	0.000292686283861146	0.729169083064131	up
gene-CELE_F35E12.10	1859	2113	2009	3647	3001	3000	29.33452	33.608162	31.811007	59.771645	39.157883	36.264668	1.396624036344e-05	0.733882305362585	up
gene-CELE_B0035.4	2033	2278	2349	2849	3366	4189	93.527542	105.659492	108.475616	136.125122	128.072739	147.684952	0.000110073025989041	0.676001202944262	up
gene-CELE_K08F11.3	5013	5501	5323	6391	8482	9074	75.320221	83.32357	80.268196	99.752716	105.403549	104.476067	0.000123190112216223	0.631219411373177	up
Caenorhabditis_elegans_newGene_1871	603	509	505	345	245	219	9.127764	7.632487	7.471211	4.92985	2.868845	2.351818	0.000395237932649059	-0.952188134360728	down
gene-CELE_C27H5.5	294	476	591	102	130	58	5.90944	9.64083	11.918991	2.111919	2.15119	0.880756	9.70124119798599e-08	-2.17898386101136	down
gene-CELE_F08D12.7	144	158	162	437	180	274	3.374132	3.727535	3.817581	10.643415	3.481004	4.924357	0.00862128927314232	0.987946018251563	up
gene-CELE_F08D12.3	557	618	637	377	194	312	15.146605	16.944372	17.388615	10.624332	4.349965	6.502772	0.000541604593376856	-0.996194823568783	down
gene-CELE_ZK909.5	74	44	77	21	21	29	1.702223	1.025579	1.781726	0.496437	0.399481	0.50071	0.00302365688454359	-1.42837639535906	down
gene-CELE_ZK909.6	242	262	281	502	348	417	7.339706	8.030744	8.573483	15.854501	8.744126	9.701668	0.00198323603355439	0.732500585819317	up
gene-CELE_Y37E11AR.4	919	864	1001	417	399	452	14.701769	13.935021	16.0762	6.924391	5.270283	5.543311	1.87065079735764e-11	-1.09776926427548	down
gene-CELE_ZK1225.4	89	98	74	33	19	11	1.393518	1.546103	1.169533	0.534507	0.247267	0.12257	0.000181930482280369	-1.99359743031612	down
gene-CELE_K09C4.5	58	66	47	193	259	352	0.844742	0.966591	0.68036	2.918113	3.119938	3.933992	4.26136616425624e-12	2.26379815259159	up
gene-CELE_C06A8.6	180	198	220	135	44	37	3.723906	4.1236	4.564827	2.891595	0.751941	0.588019	0.00913126225758185	-1.40833758796755	down
gene-CELE_Y17D7A.3	380	443	479	196	188	219	6.51167	7.657332	8.165953	3.475261	2.632522	2.861966	1.4702167772255e-07	-1.07309001502846	down
gene-CELE_C39B5.2	1036	779	698	363	523	503	21.535576	16.327084	14.56167	7.831481	8.992761	8.009522	0.000874825121814462	-0.820457008783048	down
gene-CELE_C39B5.6	724	953	920	1017	1551	1452	11.02338	14.633175	14.069865	16.102535	19.553675	16.960733	0.00279263222356045	0.666989096405574	up
gene-CELE_C39B5.4	175	152	185	63	50	62	3.932989	3.456962	4.183894	1.476096	0.916477	1.069356	3.20965764297263e-07	-1.51157224502972	down
gene-CELE_C04F5.7	47	29	32	67	101	95	0.755704	0.456479	0.507343	1.107553	1.348161	1.16558	0.00159443653833557	1.31769003005867	up
gene-CELE_F36H12.3	58	62	51	29	13	12	1.336617	1.440126	1.190116	0.688226	0.245258	0.21147	0.00434541936766966	-1.60981847408076	down
gene-CELE_ZK909.4	868	826	771	441	229	232	21.752522	20.855963	19.381765	11.460689	4.727903	4.450292	1.1988350628379e-05	-1.39959116130676	down
gene-CELE_F25H5.3	8437	8787	8799	10081	17089	16819	98.375516	104.569026	105.513956	120.557393	167.014842	150.447333	0.00034941325037828	0.790234189304561	up
gene-CELE_Y95B8A.6	884	823	1037	700	491	508	15.576792	14.247082	18.163159	12.673304	7.095936	6.857884	0.00659608292152769	-0.648189998207725	down
gene-CELE_F54F11.2	22843	21879	24806	10761	14617	14166	118.280129	114.394652	128.584658	58.573374	65.40486	57.312438	3.42264258382677e-06	-0.778953033004342	down
gene-CELE_B0228.1	339	342	463	243	133	142	6.089686	6.196464	8.354639	4.531142	1.975985	1.952492	0.00125211073324073	-1.09645323640998	down
gene-CELE_T02B11.3	2443	2792	3097	1934	914	1194	89.013557	102.535805	113.232697	73.1763	27.526274	33.333759	0.00105654880522831	-0.996359999194706	down
gene-CELE_C09G5.6	504	521	549	48	35	118	4.166442	4.340515	4.557237	0.41122	0.235688	0.747594	1.85957868113893e-12	-2.9523826447925	down
gene-CELE_F58E10.4	3863	3869	3775	16109	13841	19456	91.980576	92.871269	90.194466	398.424591	272.540955	354.947021	6.55636968960523e-43	2.1367039526453	up
gene-CELE_F58E10.7	619	803	770	516	323	311	20.669313	27.030159	25.7777	17.900791	8.900014	7.934032	0.00197043478982007	-0.880907199200465	down
gene-CELE_R90.3	89	173	143	25	28	27	4.03394	7.929024	6.516053	1.139003	1.022222	0.915647	2.65868054016694e-08	-2.29733885051614	down
gene-CELE_C15A11.4	130	78	134	300	213	285	2.09988	1.261665	2.164512	5.037053	2.838281	3.526469	0.000133646552204744	1.25718233497631	up
gene-CELE_Y57G7A.6	191	243	224	106	62	49	1.723492	2.206386	2.026659	0.992848	0.460961	0.334693	6.211692016423e-05	-1.54687278695806	down
gene-CELE_Y54E10A.3	3086	3429	2946	4438	5243	5538	69.719162	78.103951	66.790672	104.158257	97.958603	95.868942	1.8833482773084e-07	0.723287789815715	up
gene-CELE_Y54E10A.5	1349	1614	1267	2084	2659	3112	35.633434	43.004803	33.609856	57.212173	58.106316	63.005531	1.14734897754148e-06	0.927676331341121	up
gene-CELE_Y54E10A.7	920	993	910	1191	1563	1635	20.941916	22.801712	20.784082	28.173264	29.436827	28.53034	7.73333141586606e-05	0.672366539476687	up
gene-CELE_T28A8.5	760	711	659	946	1219	1310	19.564669	18.448883	17.031565	25.295807	25.961636	25.843473	3.78684470666604e-05	0.740854131560862	up
gene-CELE_K10B2.4	941	915	824	1007	1519	1730	50.557266	49.554245	44.440758	56.204536	67.527901	71.239998	0.00189541583815025	0.698610451169881	up
gene-CELE_Y6B3B.1	73	84	60	27	40	25	0.307784	0.354306	0.249829	0.115146	0.13786	0.079764	0.00604715268227826	-1.19250219798554	down
gene-CELE_C16D9.4	716	714	780	495	356	380	14.197435	14.283916	15.524453	10.190857	5.841294	5.775185	0.000239332620733413	-0.800971826118626	down
gene-CELE_F09E5.11	1870	1960	1896	3304	2890	3163	59.744431	63.117138	60.798801	109.667244	76.361488	77.44342	1.9283213245734e-08	0.74901965608061	up
gene-CELE_W03C9.2	1900	2219	2095	2035	3791	4018	31.060759	36.571442	34.378807	34.564022	51.264458	50.343014	0.00807253071987463	0.694495798218899	up
gene-CELE_C15F1.2	90	130	155	67	39	68	0.850047	1.243095	1.479748	0.658519	0.306516	0.494125	0.00794473892521962	-1.07112247198037	down
Caenorhabditis_elegans_newGene_2148	224	206	193	114	125	104	1.776439	1.61804	1.530275	0.920711	0.818081	0.627297	0.00110728752217068	-0.819055406695972	down
gene-CELE_Y53F4B.21	555	569	572	202	333	270	4.01552	4.154136	4.154689	1.514821	1.98956	1.498127	1.5538028803838e-05	-1.03735538455827	down
gene-CELE_Y49E10.10	72	88	91	16	16	20	1.273735	1.572446	1.613235	0.292198	0.231593	0.263219	1.22252426477354e-07	-2.23452989701667	down
gene-CELE_Y53F4B.28	589	785	681	416	377	336	5.426203	7.296006	6.301254	3.977587	2.868471	2.37237	0.000119820390238622	-0.818330926129088	down
gene-CELE_F07B10.1	177	132	137	457	353	425	2.918678	2.180917	2.301325	8.081911	4.963182	5.545744	1.26422943042089e-09	1.50816898305915	up
gene-CELE_ZK652.9	2435	2551	2390	3708	4996	5418	38.860596	41.033871	38.279671	61.461639	65.934402	66.252754	1.51173184867592e-08	0.971176595130804	up
gene-CELE_ZK813.4	217	223	239	672	312	380	5.22774	5.43184	5.820685	16.794051	6.236331	7.004859	0.00229496571530531	1.05516138022308	up
gene-CELE_ZK652.2	214	151	152	378	208	333	18.71303	13.317698	13.348165	34.316277	15.030409	22.322306	0.00806768836648888	0.868003080157605	up
gene-CELE_ZK652.1	1357	1343	1315	1929	2362	2912	96.071312	95.87632	93.418159	141.902893	138.330521	158.015213	7.47618406799582e-07	0.875197077641095	up
gene-CELE_ZK652.4	19865	21771	20671	28511	28187	35166	1207.01709	1333.500244	1260.49585	1799.43335	1416.336304	1637.17395	3.43343899482887e-06	0.595728428740292	up
gene-CELE_F54E2.3	3759	3963	3429	1994	1668	1335	7.139104	6.825753	5.965203	3.756499	3.058941	2.242128	2.49594920622654e-07	-1.10932400072028	down
gene-CELE_F54E2.1	7988	7671	7660	5871	3834	4562	151.207794	146.391312	145.535873	115.44371	60.017929	66.159935	0.00128400204558442	-0.665594011842661	down
gene-CELE_B0304.2	1361	1449	1370	1512	2463	2700	42.099586	45.182503	42.526257	48.579239	63.019329	63.986725	0.00220263693736087	0.706567957559536	up
gene-CELE_F10C2.3	707	589	714	484	274	339	5.917407	4.96813	6.000176	4.210157	1.896298	2.174773	0.00306283764359616	-0.830526302122524	down
gene-CELE_Y75B12B.4	167	200	180	214	312	374	2.641178	3.192347	2.846877	3.515743	4.083256	4.531312	0.00570013274755326	0.750135040634381	up
Caenorhabditis_elegans_newGene_1114	153	175	188	96	61	84	4.214381	4.852985	5.191032	2.749096	1.375303	1.774348	0.000656322711251837	-1.05816551949045	down
gene-CELE_F56H6.5	106	129	87	0	2	2	2.185208	2.681267	1.810588	0	0.033452	0.03044	1.52544962188695e-13	-6.29324340704002	down
gene-CELE_Y67D8C.8	76	59	83	175	138	242	5.86315	4.605488	6.448225	14.08027	8.878566	14.402839	5.00856052703617e-05	1.37651610432522	up
gene-CELE_Y48C3A.8	3886	3900	3822	1265	2696	2455	35.040676	36.114037	35.581399	11.846094	20.922179	17.258533	0.0030545661613575	-0.823391522559956	down
gene-CELE_T19C4.5	412	617	439	296	308	288	7.02311	10.864659	7.790636	5.361602	4.474992	3.82871	0.00368414090952731	-0.67432432914962	down
gene-CELE_R144.3	512	1302	497	1342	1676	2528	6.317231	16.242406	6.176947	17.021521	19.906682	23.661736	0.00115688116309488	1.29969834309306	up
gene-CELE_Y106G6H.6	3016	3359	3514	4057	6298	6352	59.061983	66.128542	69.201273	82.314091	103.853557	95.619964	0.000143166880472093	0.790022317864536	up
gene-CELE_R144.6	1138	1311	1039	1805	1783	1981	24.633554	28.625902	22.581688	40.606754	31.938091	32.881546	1.19764884651738e-06	0.714699642804445	up
gene-CELE_B0513.1	7334	6788	7191	3276	5144	4669	50.815693	47.421549	49.975607	23.574087	29.444802	24.806242	0.000823463604416935	-0.668384315502614	down
gene-CELE_B0513.2	3099	3069	2967	3202	4578	5717	68.40776	68.284174	65.721561	73.408577	83.572596	96.698511	0.00596767201809667	0.59256625265309	up
gene-CELE_B0513.4	3082	2880	2780	2986	5403	5684	169.644989	159.79808	153.571075	170.75943	245.966003	239.751659	0.00427963101886232	0.717129248198493	up
gene-CELE_B0513.5	1300	1723	1323	934	801	791	15.681612	21.426358	16.030883	12.555542	8.029731	7.356973	0.000154180503428904	-0.737387020317506	down
gene-CELE_F58G11.3	3965	4408	4063	3967	7870	7883	42.819389	47.98399	44.031803	44.498646	70.279053	65.221725	0.00904609414745452	0.696439226261538	up
Caenorhabditis_elegans_newGene_2237	95	148	99	17	37	17	0.879071	1.634278	1.028407	0.107487	0.22585	0.079476	5.88328873007331e-06	-2.21958304905759	down
gene-CELE_Y39A1A.21	676	685	582	713	984	1239	22.073271	22.54637	19.056231	24.170735	26.5925	31.026484	0.00632550799899063	0.62625758531656	up
gene-CELE_ZK550.6	7159	6946	7646	3536	3262	4208	98.967995	96.800346	106.077583	50.767811	37.285019	44.571697	4.79708883270982e-11	-0.948152128521191	down
gene-CELE_M02B1.3	5523	5905	5841	8568	10392	10577	97.29105	104.865127	101.318273	155.663208	152.639106	142.416817	9.88875167655588e-10	0.811291219028166	up
gene-CELE_M110.3	861	942	850	1124	1307	1656	22.10342	24.373434	21.88625	29.96929	27.754204	32.566727	0.000245825940908127	0.656489231946805	up
gene-CELE_ZC455.3	138	146	194	25	28	11	2.051534	2.186616	2.907254	0.380984	0.336454	0.115138	6.21163906872904e-10	-2.85091836339001	down
gene-CELE_R08E3.1	10402	10237	10692	3249	4631	4534	43.994601	43.684987	45.426424	14.28049	16.20821	14.696124	9.44479758436109e-14	-1.30074250057945	down
gene-CELE_C14C10.6	474	533	504	673	886	977	18.79781	21.309814	20.078047	27.74493	29.071407	29.698952	4.42888269326042e-05	0.781507961747137	up
gene-CELE_F49E8.4	308	379	309	478	703	885	12.229278	15.153563	12.277009	19.682257	23.055143	26.90056	3.03851841882974e-05	1.08352163773111	up
gene-CELE_F49E8.2	2426	3015	2555	3222	5512	6218	44.916589	56.350621	47.459151	62.025869	84.423194	88.236785	0.000198238101745768	0.934229073747308	up
gene-CELE_C13D9.8	54	83	74	23	9	27	0.581805	0.909858	0.799761	0.252095	0.080316	0.218196	0.000991859284654797	-1.80415313782455	down
gene-CELE_H06I04.4	16958	16874	18086	29192	24665	30503	693.897716	696.164429	743.083248	1238.778843	833.694445	955.756791	1.16403659760139e-07	0.737730232040118	up
gene-CELE_B0250.18	362	280	247	125	85	106	3.282586	2.551921	2.236792	1.166037	0.629607	0.725974	9.89125217602725e-07	-1.45161241632749	down
gene-CELE_C13C4.3	438	408	463	289	168	204	6.88324	6.469424	7.295442	4.71284	2.164326	2.441294	0.0007987510287347	-0.942118872788156	down
gene-CELE_C13C4.5	535	484	444	1017	937	900	7.699355	7.020478	6.415356	15.212864	11.161159	9.936036	1.70249779373043e-08	1.00624126262121	up
gene-CELE_D1086.3	452	677	622	1277	1344	1797	4.399322	6.64631	6.081656	12.924033	10.823381	13.411786	8.10842231791494e-10	1.36955374553056	up
gene-CELE_R04F11.5	826	923	824	1152	1602	1726	31.84111	35.844028	31.847248	46.110497	51.08062	50.978184	1.39808833874267e-05	0.834510152483686	up
gene-CELE_C41D11.5	2466	2692	2545	2865	4290	5017	74.02578	81.463806	76.657402	89.314011	106.497284	115.375778	0.00133087549229386	0.69100176060512	up
gene-CELE_Y80D3A.5	643	608	571	358	240	199	8.888996	8.472921	7.909414	5.131195	2.734185	2.101335	7.96593573625778e-05	-1.14273394860322	down
gene-CELE_F58G1.3	86	94	89	45	18	26	1.744682	1.934509	1.819893	0.938847	0.289658	0.402502	0.00113030629400894	-1.54853631373977	down
gene-CELE_Y54G2A.39	871	882	802	515	455	548	19.146769	19.624789	17.928016	11.588219	8.207629	9.300261	5.85303782854094e-06	-0.712809123645078	down
gene-CELE_C55B7.9	1200	1282	1048	1481	1973	2154	31.117277	33.800912	27.275705	39.920677	42.506261	42.812016	0.000168952819243814	0.702865095900075	up
gene-CELE_M04C9.4	43	22	33	62	76	91	0.716187	0.36176	0.545074	1.083122	1.04664	1.172283	0.00488638013174528	1.25390030488215	up
gene-CELE_T08H4.1	1334	1254	1255	924	541	607	9.598866	9.100674	9.063511	6.923856	3.216266	3.360474	0.00111250660728292	-0.844927809016735	down
gene-CELE_C26B2.3	906	986	997	2018	1239	1340	9.359512	10.276856	10.338234	21.691868	10.602264	10.616205	0.0039367670683764	0.717001201405498	up
gene-CELE_M03F4.7	8653	7774	7916	12742	10814	13202	132.564003	120.412274	122.095037	203.005828	154.288742	164.14962	1.03024824844862e-05	0.632079711845939	up
gene-CELE_W02H5.8	755	744	837	280	362	473	10.105129	10.02567	11.240478	3.892505	4.001553	4.848405	5.07936878357135e-06	-1.03759310270884	down
gene-CELE_M02H5.8	560	387	429	265	148	271	32.482619	22.591554	24.975188	15.916321	7.066811	12.010526	0.00192274192660914	-0.974453177306244	down
gene-CELE_C26B2.7	527	696	643	824	1095	1325	21.247003	28.249487	26.005458	34.472126	36.474082	40.914978	0.000192983447410901	0.830610287770814	up
gene-CELE_K05F1.3	191	214	223	148	60	75	3.562293	4.023547	4.169866	2.848672	0.912593	1.07022	0.00793014126103148	-1.09943733917648	down
gene-CELE_K05F1.9	144	117	161	53	25	28	4.870896	4.003062	5.48901	1.845442	0.696799	0.715759	8.92476642787723e-06	-1.94716452119768	down
gene-CELE_T10F2.5	461	531	563	706	818	978	20.039276	23.3055	24.583601	31.903143	29.448317	32.623711	0.000135068953596305	0.720004839252912	up
gene-CELE_W01A11.4	4385	4237	4312	8429	8341	9685	138.714828	135.109009	136.901291	277.000458	218.216568	234.759766	1.85148986599202e-20	1.06882583535661	up
gene-CELE_F59E12.10	1113	1375	1235	1577	1956	2193	18.085207	22.522579	20.14686	26.625563	26.296623	27.317976	0.000164393941549457	0.656596421218364	up
gene-CELE_E02H1.6	605	881	787	1616	1212	1833	10.438624	15.325718	13.618471	28.953573	17.285311	24.23605	2.70110633995187e-06	1.07325382595524	up
gene-CELE_H21P03.1	4026	3909	3849	5264	6806	7290	101.201271	99.04599	97.106689	137.450836	141.493881	140.422119	1.82674523839577e-06	0.750677475825393	up
gene-CELE_Y113G7B.4	634	814	740	1044	1047	1303	15.280222	19.794666	17.900858	26.148659	20.885571	24.089342	0.000113385720896008	0.669801048947531	up
gene-CELE_Y69A2AR.29	222	161	187	99	92	108	7.654368	5.582041	6.450512	3.549959	2.60791	2.854016	0.00116395517254248	-0.895118684494662	down
gene-CELE_F55B11.5	50	46	53	10	18	23	1.344393	1.249568	1.442094	0.266487	0.402598	0.482923	0.00392365419236482	-1.51878950015617	down
gene-CELE_C25H3.10	852	882	1024	571	405	513	18.953932	19.849083	22.937816	13.290708	7.538572	8.696706	6.24473246407506e-05	-0.849741317783831	down
gene-CELE_Y32F6A.4	1305	1298	1357	2320	2212	2257	17.567112	17.613134	18.345121	32.460529	24.638956	23.293699	3.91603184747837e-10	0.817723226448762	up
gene-CELE_C05D12.4	52	52	41	16	17	25	1.593345	1.595973	1.255815	0.487197	0.426072	0.579594	0.0080413774016592	-1.28874830231983	down
gene-CELE_F15H10.3	747	806	809	854	1339	1499	23.279144	25.307606	25.306839	27.618227	34.490513	35.797054	0.00358191975844885	0.675460828590348	up
gene-CELE_ZC376.3	978	916	876	264	320	369	11.099249	10.488257	9.975458	3.104263	3.004226	3.204232	1.73255784575028e-16	-1.50516513128589	down
gene-CELE_K12D12.3	176	227	214	22	72	25	4.187607	5.447206	5.108661	0.544477	1.401788	0.453252	4.72566328226186e-06	-2.32694736856373	down
gene-CELE_F40E10.1	2286	1731	1806	1425	752	856	29.734245	22.692154	23.580118	19.249792	8.091358	8.530636	0.00275020359124465	-0.894158822205985	down
gene-CELE_Y56A3A.19	2200	2519	2356	3368	4154	4737	109.626961	126.539833	117.806709	174.315399	171.18573	180.842728	2.79238162712766e-07	0.827659562540577	up
gene-CELE_Y56A3A.17	4422	4262	4312	5507	7479	8074	68.781967	66.835991	67.312813	88.969711	96.211617	96.231224	2.31902581222842e-05	0.729767768825223	up
gene-CELE_H03E18.1	623	656	715	356	229	192	4.220078	4.4818	4.865067	2.507223	1.28042	0.993773	1.15024767407742e-05	-1.30949561790812	down
gene-CELE_Y7A9A.1	341	353	352	170	138	168	3.658199	3.817928	3.793201	1.891575	1.220002	1.381618	1.65801011692009e-07	-1.09688786486471	down
gene-CELE_R07E5.4	141	116	114	427	151	216	3.656723	3.035495	2.977087	11.525449	3.236326	4.298232	0.0085520010269256	1.14787149967692	up
gene-CELE_R07E5.7	2851	2820	2680	4025	4325	5348	98.061134	97.797203	92.495239	143.818954	123.025246	140.959213	1.78418032833905e-07	0.74803628969089	up
gene-CELE_R07E5.2	3351	3525	3462	4894	5945	6336	109.734924	116.357872	113.781891	166.462662	160.9785	158.97403	2.89215202883629e-08	0.76818230928633	up
gene-CELE_B0280.3	1883	2205	1809	3208	3641	3894	49.806965	58.791988	48.02504	88.165306	79.656265	78.927551	3.31481572080386e-10	0.903633684058812	up
gene-CELE_B0280.5	60570	65768	61542	65713	133607	130341	859.510803	940.822083	876.454407	968.577271	1567.890015	1417.145874	0.0016037636507479	0.84260887601113	up
gene-CELE_Y111B2A.22	11113	11308	11471	2545	7142	5472	42.004817	41.191428	38.661228	8.862153	20.460867	16.2179	0.000737276500467125	-1.12782499359172	down
gene-CELE_K08F4.2	12513	13067	12629	12713	21798	22610	163.826233	172.462097	165.941177	172.882065	236.010025	226.806259	0.00752117984500503	0.611801495168265	up
gene-CELE_K08F4.3	2537	2910	2531	3128	5924	6062	80.358749	92.911461	80.443481	102.897316	155.193008	147.129959	0.000246049508059916	0.953619951893674	up
gene-CELE_F29C4.8	1184	881	884	509	314	289	11.384396	8.316575	8.458032	4.662733	2.840308	2.09455	7.03438467234892e-06	-1.35872494205534	down
gene-CELE_ZC513.8	236	410	431	96	189	120	5.493014	9.631167	10.085106	2.313063	3.643839	2.136411	0.000268177762859889	-1.36884263486304	down
gene-CELE_F08A8.8	147	138	151	47	64	60	4.528566	4.283906	4.655317	1.493614	1.629387	1.398408	1.20200589636209e-05	-1.3137942676755	down
gene-CELE_F54F7.2	346	271	274	600	733	892	7.266022	5.72889	5.778572	13.099666	12.747128	14.37351	1.57731356146122e-09	1.35171516804252	up
gene-CELE_B0035.7	52	67	72	89	138	162	3.361294	4.397543	4.731363	6.036004	7.461463	8.121753	0.00358193055941166	1.05701042270299	up
gene-CELE_ZK228.3	162	208	247	269	361	358	3.973891	5.14998	6.11433	6.869186	7.34641	6.752602	0.00675794008367623	0.714971714340899	up
gene-CELE_Y23B4A.2	100	136	102	60	19	32	4.121039	5.659877	4.224334	2.549993	0.625328	1.010188	0.00228967527985408	-1.55527568274081	down
gene-CELE_C55C3.3	97	114	123	57	52	53	1.538064	1.825308	1.955008	0.928687	0.677294	0.644104	0.00170806535880553	-1.00324126395483	down
gene-CELE_R07E5.11	400	489	427	684	809	1006	21.73987	26.844973	23.289053	38.678505	36.394657	41.96936	1.37395458006492e-06	0.959133392610271	up
gene-CELE_F59B2.6	4187	4513	4376	4882	8925	8542	59.17477	64.298149	62.073139	71.665535	104.313873	92.504044	0.00079685246536683	0.806224546727397	up
gene-CELE_Y47H10A.1	80	75	56	24	33	14	0.838154	0.795537	0.593769	0.256506	0.286414	0.107011	0.00285045926393524	-1.5205895648812	down
gene-CELE_Y36E3A.1	216	196	274	158	86	63	1.821621	1.661292	2.3188	1.379736	0.593518	0.404443	0.00918206612863678	-1.10702882760455	down
gene-CELE_F12E12.1	551	504	496	664	795	1042	26.734882	24.642338	24.172844	33.461723	31.936926	38.767796	0.000519062993311474	0.719959900253359	up
gene-CELE_C15B12.1	368	382	330	237	172	134	6.946126	7.266178	6.249459	4.643126	2.674212	1.929965	0.00162282117132312	-0.9413745403448	down
gene-CELE_T02D1.8	486	524	538	867	823	882	22.795464	24.774412	25.322924	42.281765	31.954922	31.698954	2.63590830933784e-07	0.771848594610403	up
gene-CELE_Y71F9AL.25	231	159	194	86	105	109	12.73037	8.812034	10.73236	4.906343	4.770905	4.600539	0.00136763164838658	-0.92695507840216	down
gene-CELE_Y47D3A.6	2304	2499	2434	1069	1787	1765	12.768684	13.757305	13.776602	8.243884	8.232613	7.705972	0.00615504181333975	-0.613792417706055	down
gene-CELE_R11D1.3	154	215	185	79	39	46	5.842863	8.221369	7.033364	3.112857	1.218721	1.317922	1.28595950803762e-05	-1.70673255621762	down
gene-CELE_F12B6.1	1350	1261	1408	768	774	825	5.09853	4.800974	5.337299	3.012699	2.416068	2.387455	3.14007573103741e-07	-0.726232685115864	down
gene-CELE_ZC250.4	279	259	335	671	670	792	8.755673	8.202722	10.574616	21.926886	17.42285	19.087156	1.37348098674513e-11	1.32345473763266	up
gene-CELE_R12C12.1	2817	3059	3331	4343	4713	5048	23.519983	25.767912	28.415885	38.393862	33.209813	31.828325	1.59926597275217e-06	0.652245259950631	up
gene-CELE_C17H12.3	146	117	167	92	36	40	2.82079	2.2605	3.223065	1.844397	0.566956	0.591356	0.0066419787212027	-1.30579111769956	down
gene-CELE_C17H12.4	1368	1370	1484	782	898	837	17.936394	18.097923	19.52574	10.642623	9.73772	8.404945	2.04484789142535e-06	-0.707262464305019	down
gene-CELE_C17H12.6	271	316	343	822	969	970	6.20956	7.295816	7.896279	19.61026	18.424793	17.046022	1.50384757951086e-18	1.60746841318544	up
gene-CELE_C36H8.1	171	220	176	123	69	55	3.099087	4.014107	3.194367	2.308247	1.029494	0.755374	0.00454530745184031	-1.14357464645564	down
gene-CELE_K02F3.10	1764	2047	1787	2252	3138	3297	61.350323	71.762856	62.357765	81.351196	90.252098	87.8451	0.000286375212051212	0.669235410120099	up
gene-CELE_K06A5.6	4714	5282	5016	5514	8134	8785	82.078522	92.715797	87.659775	99.730713	117.136482	117.208817	0.00181769266852266	0.612644661104368	up
gene-CELE_T26H5.14	46	64	60	24	18	20	2.876583	4.054766	3.746681	1.565612	0.935063	0.934885	0.00230581392224746	-1.41235348637083	down
gene-CELE_M01E5.4	2385	2634	2235	3443	4405	4612	51.833042	57.719463	48.740433	77.736053	79.182846	76.806282	3.2044229068078e-07	0.816999239172509	up
gene-CELE_C53C11.5	659	608	661	311	220	217	14.997742	13.95673	15.111436	7.342748	4.132216	3.776707	4.43707757595813e-08	-1.32128574064728	down
gene-CELE_F10E7.6	877	978	902	1118	1412	1623	36.4706	41.007118	37.633797	48.294514	48.573154	51.720268	0.000400593225695975	0.625189488431567	up
gene-CELE_F10E7.4	971	1180	1025	751	562	634	9.064667	11.110109	9.604729	7.286575	4.341064	4.536276	0.000752469802878766	-0.66235697991365	down
gene-CELE_F10E7.5	3711	4045	3709	4943	6282	7024	114.536232	125.832115	114.862701	158.461197	160.322906	166.089783	1.04221622774276e-05	0.705131167313265	up
gene-CELE_C34E11.3	1135	1242	1121	603	358	367	5.765664	6.306034	5.657507	3.119944	1.492423	1.417841	6.05319677508022e-07	-1.3482213733589	down
gene-CELE_T26H5.4	135	123	134	35	21	35	3.508559	3.160525	3.444516	0.930773	0.424869	0.711972	1.96433484131888e-08	-2.07047984005701	down
gene-CELE_ZK563.6	145	111	172	267	281	315	2.646073	2.042981	3.156682	5.075899	4.251078	4.409354	8.2895465248246e-05	1.04537888106529	up
gene-CELE_F32D8.11	3061	1007	3704	222	188	711	38.729225	12.839984	47.024006	2.906652	1.957194	6.887955	5.4364570755714e-07	-2.79374868958708	down
gene-CELE_Y70G10A.3	2451	2352	2620	790	956	1059	22.667658	21.927736	24.317812	7.589559	7.312295	7.499771	1.17130992557362e-17	-1.36997217366553	down
gene-CELE_K06C4.8	250	228	252	165	160	141	5.050813	4.642601	5.094275	3.447504	2.663755	2.169441	0.00960046600074247	-0.6058000047272	down
gene-CELE_C18A11.3	385	317	292	695	551	595	10.144794	8.411464	7.718811	19.031731	12.018119	12.016215	2.41263352063861e-05	0.930818192615121	up
gene-CELE_Y59H11AM.3	64	85	132	52	26	29	1.537973	2.052997	3.194098	1.301649	0.509382	0.536895	0.00824862511438904	-1.34664190707015	down
gene-CELE_C09D4.5	39878	44855	41361	83124	65684	78736	1260.111206	1428.853516	1311.678833	2728.306885	1716.4375	1906.30957	3.37367918377788e-09	0.892400009090961	up
gene-CELE_R09D1.10	331	369	361	187	209	188	5.634982	6.328959	6.155414	3.30647	2.94003	2.448678	3.9798489040892e-05	-0.820537889844572	down
gene-CELE_T12B3.3	3295	3334	3266	1956	1889	2187	69.693916	71.087677	69.336021	42.976784	33.041756	35.447044	7.06247382909411e-09	-0.676692076739624	down
gene-CELE_C30G12.1	46	71	43	15	25	22	0.769081	1.028446	0.67337	0.226682	0.295383	0.301294	0.00892569814175522	-1.32697656686577	down
gene-CELE_F18H3.3	8217	6830	7684	4391	3906	4345	62.861835	52.676121	58.994576	34.8899	24.708437	25.465738	9.27680896471752e-08	-0.808373172991595	down
gene-CELE_T07A9.13	1964	2288	1830	2451	3112	3758	35.144356	41.280707	32.875721	47.436142	46.032745	52.235244	0.000655021553774997	0.64973988713824	up
gene-CELE_C27B7.5	2036	2010	2131	2546	3366	3873	36.818291	36.642548	38.674652	47.821133	50.3461	53.675171	0.000122459952636993	0.695706452546629	up
gene-CELE_Y71F9B.3	5606	5824	5697	7200	10972	11693	133.730011	140.050766	136.384766	178.395111	216.454117	213.733856	3.27907764440809e-05	0.834699780750646	up
gene-CELE_F13B10.2	91903	97799	98288	152778	149778	168459	1737.245483	1863.623413	1864.624634	2999.70166	2341.355957	2439.842041	2.73204909524186e-12	0.747568753544207	up
gene-CELE_Y62E10A.12	773	867	761	1071	1288	1566	45.279098	51.650814	44.977194	65.189462	62.633397	70.297054	3.66125890036791e-05	0.742880529335541	up
gene-CELE_Y62E10A.11	1657	1488	1663	1943	2774	2804	45.8951	41.563618	46.222046	55.921753	63.567276	59.521351	0.000377211846659968	0.678883338218565	up
gene-CELE_K07A1.10	1445	1490	1307	1892	2298	2387	48.425648	50.351768	43.967442	65.882561	63.698189	61.321602	6.84369390198578e-06	0.669712701680212	up
gene-CELE_Y62E10A.14	2204	2445	2066	2708	5266	4900	41.130878	45.988194	38.688175	52.486782	81.277245	70.066795	0.000178901420547922	0.972807770846781	up
gene-CELE_R13A5.7	617	614	585	671	1060	1128	9.838789	9.87038	9.352113	11.109255	13.97871	13.773916	0.00278889041117003	0.686947149036396	up
gene-CELE_R13A5.5	643	656	591	380	289	364	14.147454	14.532513	13.041997	8.670971	5.243649	6.134641	1.76274164925249e-05	-0.83171524366822	down
gene-CELE_F58G4.1	1325	1559	1452	955	480	439	5.303071	6.29284	5.834049	3.96999	1.589727	1.345211	0.000592992359097654	-1.15564069659626	down
gene-CELE_Y104H12D.1	941	924	848	1147	1369	1570	34.825746	34.503788	31.538644	44.139919	41.943838	44.577844	0.000137059410803087	0.62534557860638	up
gene-CELE_F10E9.6	2677	2582	2825	2093	1374	1654	29.721745	28.797118	31.405042	23.749602	12.604387	13.842575	0.00356889775472353	-0.616342503827789	down
gene-CELE_T09B4.5	9787	7728	8139	4386	4224	4631	144.070145	114.671181	120.234947	67.056129	51.411346	52.22337	4.44148491169149e-09	-0.916946536649266	down
gene-CELE_T09B4.1	10254	12260	10367	10999	18713	18808	78.230865	94.293251	79.379433	87.165321	118.069511	109.946373	0.00950217824831774	0.595268712971675	up
gene-CELE_T09B4.2	548	542	503	619	808	1098	12.813627	12.771211	11.78686	15.018096	15.627443	19.670912	0.00291267096461591	0.693601118309388	up
gene-CELE_T10C6.15	619	522	571	351	240	235	14.227607	12.086681	13.165024	8.364237	4.606095	4.126289	0.000105203912124416	-1.00628703646868	down
gene-CELE_Y57G11C.6	60	67	75	34	15	26	0.965857	1.080804	1.205596	0.563761	0.19297	0.309805	0.00428897833168978	-1.38833804135474	down
gene-CELE_B0491.3	207	256	219	151	48	82	6.404316	7.965054	6.772658	4.821105	1.215893	1.92104	0.00615217654668496	-1.22879510142211	down
gene-CELE_B0491.7	555	623	538	823	775	945	14.366087	16.252178	13.978786	22.121502	16.574652	18.73535	0.00011955312308058	0.605183577422578	up
gene-CELE_B0491.5	6049	5554	5893	7922	8360	9757	133.671036	123.7351	130.692734	181.844177	152.779861	165.204758	2.92056897433389e-06	0.608482292218885	up
gene-CELE_C01B7.6	1765	1615	1659	621	830	678	3.844201	3.544904	3.625891	1.40413	1.494411	1.131309	3.81948213100275e-11	-1.2033430796894	down
gene-CELE_T03D8.5	103	94	101	48	39	24	0.736431	0.682374	0.724993	0.352393	0.229132	0.131202	0.00109528186314863	-1.37506341999623	down
gene-CELE_C25H3.9	5006	5009	4783	9142	8336	9642	152.248962	153.570999	146.010239	288.819489	209.669174	224.705292	8.36286545128588e-15	0.912364790965151	up
gene-CELE_C37A5.8	92	102	105	365	160	231	5.4504	6.089678	6.23054	22.56484	7.84409	10.521262	0.00026231409355264	1.38482119565034	up
gene-CELE_H35B03.2	1737	1797	1687	2067	3081	3236	34.635	36.743758	33.293722	42.97049	49.99843	49.579966	0.000301024121800915	0.716755424495227	up
gene-CELE_H02I12.8	3222	3419	3280	3736	5794	6196	40.510487	43.341557	41.395538	48.803104	60.253532	59.701557	0.000819525155913287	0.697010229356074	up
gene-CELE_C23G10.3	44508	45477	45363	78171	71884	84888	1390.739624	1432.507568	1422.563843	2537.130859	1857.50647	2032.331909	2.5995126682634e-13	0.833233018658241	up
gene-CELE_F20G2.2	533	571	403	1170	1293	1425	16.708872	18.053995	12.688846	38.134575	33.569557	34.28149	1.93526858489558e-13	1.40569421645109	up
gene-CELE_T08H10.1	2734	2559	2608	3962	3542	4373	55.954556	52.79406	53.565388	84.223724	59.945187	68.576668	4.28390034297627e-06	0.624615305405738	up
gene-CELE_Y92H12BL.1	1725	2024	1943	399	1092	609	16.876991	19.683558	18.865627	4.035193	8.731503	4.945826	6.88320042535799e-05	-1.39768247911031	down
gene-CELE_F44D12.4	760	930	800	568	290	351	16.571339	20.445524	17.493555	12.85525	5.21744	5.85005	0.000995723239512882	-0.993257108361483	down
gene-CELE_F21F8.11	257	261	202	417	419	483	3.43092	3.501801	2.70116	5.777506	4.625802	4.938982	5.91758474306758e-06	0.911451972222608	up
gene-CELE_Y49F6B.9	1288	1479	1352	2003	2845	2887	22.983595	26.604067	24.716324	38.177657	42.402781	40.721659	3.69753547060374e-07	0.944629935936415	up
gene-CELE_C01G10.7	1416	1586	1510	1880	2478	2734	33.235664	37.538574	35.571507	45.847649	48.100815	49.167255	8.70302140160466e-05	0.686691419701948	up
gene-CELE_F38B7.3	1286	1409	1338	2277	2573	2626	19.662844	21.706915	20.523201	36.154861	32.52874	30.756229	2.90676495451883e-13	0.928722955245012	up
gene-CELE_T09A5.15	186	175	138	234	261	413	16.755688	15.888812	12.478359	21.891415	19.479593	28.571604	0.00257474415172596	0.892135889130915	up
gene-CELE_C01G10.8	7915	7957	7946	11421	13303	14672	167.144836	169.405121	168.417358	250.520172	232.333527	237.40889	4.16048959539583e-09	0.761344836653884	up
gene-CELE_F11C1.3	130	94	128	602	765	705	1.73875	1.260265	1.718289	8.365492	8.471025	7.223487	6.2216234386738e-28	2.59326395206612	up
gene-CELE_Y97E10AR.4	2081	2281	2185	2874	4394	4530	31.836575	35.170361	33.543579	45.667633	55.600094	53.102142	1.25974072100626e-05	0.883279253928967	up
Caenorhabditis_elegans_newGene_1838	286	269	251	153	74	113	5.051988	4.807826	4.451832	2.809651	1.066481	1.534158	0.000334080120759407	-1.20229994534778	down
gene-CELE_Y39B6A.25	38	53	46	16	12	17	0.52815	0.750828	0.64259	0.223814	0.139566	0.17286	0.00230087743865621	-1.56705484033636	down
gene-CELE_Y39B6A.24	1092	1302	1400	100	80	116	22.746565	27.333321	29.263298	2.159745	1.371842	1.83712	3.28222325952275e-62	-3.64410921463414	down
gene-CELE_Y39B6A.27	95	119	121	202	180	189	1.635704	2.065564	2.098979	3.625798	2.577315	2.499159	0.0016102624071908	0.810550098362491	up
gene-CELE_F58A4.6	488	552	554	588	908	1006	15.191187	17.308538	17.281506	19.013115	23.37615	23.988354	0.00382522734224913	0.682193799647618	up
gene-CELE_F58A4.3	2858	2869	2517	2749	5139	5527	71.072777	71.915565	62.814129	71.002464	105.679489	105.293488	0.00539447288335146	0.732578514468311	up
gene-CELE_F58A4.2	989	1121	899	1065	1667	1884	44.6646	51.061604	40.76284	49.94442	62.287647	65.229706	0.00597841386838106	0.649708433958187	up
gene-CELE_ZK287.5	4188	4327	3892	6896	8048	9387	140.784988	146.655975	131.295425	240.819611	223.743103	241.815094	6.66502750437259e-12	1.00633234733894	up
gene-CELE_ZK287.4	258	205	218	154	110	72	1.60381	1.340992	1.392158	1.025649	0.668696	0.338701	0.00912228282787202	-0.967605986863115	down
gene-CELE_ZK287.7	1486	1625	1508	1806	2298	2708	17.823391	19.653204	18.157726	22.507732	22.803312	24.898525	0.000775421262243463	0.593750944763971	up
gene-CELE_T21G5.1	50	59	58	12	8	14	0.728255	0.861657	0.839874	0.17916	0.09504	0.145716	1.32469135180454e-05	-2.26025177537025	down
gene-CELE_D2013.9	3366	3567	3199	10792	8206	8878	38.91507	41.563965	37.10976	129.599213	78.45388	78.641563	3.71806924958618e-18	1.50382901493007	up
gene-CELE_Y119D3B.21	769	551	668	974	780	1445	96.473259	69.648514	84.014877	126.816963	80.847458	138.813232	0.00831338099218946	0.712651269993117	up
gene-CELE_C49A9.5	236	175	194	695	344	520	3.709887	2.767047	3.060065	11.348862	4.46946	6.265954	1.47711742123631e-05	1.40694178039186	up
gene-CELE_C17E7.1	132	131	131	78	63	45	2.572039	2.589262	2.570006	1.577223	1.017219	0.670182	0.00357094083262276	-1.03431385887257	down
gene-CELE_C18A11.1	1122	1280	1317	856	349	526	36.018314	41.432159	42.430454	28.55599	9.249723	12.925314	0.00172296099445334	-1.05600425498329	down
gene-CELE_F15D3.1	4613	3996	3987	1759	1476	1252	11.118793	9.451324	9.71945	8.769801	3.665522	4.164718	2.33266966334383e-12	-1.44335387053167	down
gene-CELE_C17E7.3	12	21	21	42	50	50	0.308254	0.584676	0.519605	1.313253	1.058059	1.007729	0.00464628828607617	1.43387351172076	up
gene-CELE_C06A1.5	394	309	278	706	843	1026	23.953575	18.916132	16.94619	44.648182	42.441021	47.840073	4.76309563292149e-10	1.42447730881876	up
gene-CELE_K07A1.1	1449	1724	1351	1940	3068	3295	51.52763	61.783882	48.189465	71.665169	90.214714	89.775475	7.32967731955903e-05	0.90979791065277	up
gene-CELE_Y62E10A.1	8851	8198	8250	13269	10403	14593	202.330795	188.925476	189.268982	315.090546	196.668701	255.601608	0.000146011849760113	0.632665375745677	up
gene-CELE_W10G6.3	463	407	435	1500	1103	1090	6.008083	5.322017	5.659249	20.215912	11.835945	10.834528	3.4565384420349e-12	1.54523396380821	up
gene-CELE_Y48E1C.2	484	587	391	586	777	923	10.128083	12.380596	8.197647	12.729919	13.442187	14.792655	0.00503927604514475	0.679723165580858	up
gene-CELE_Y97E10AL.3	1019	1106	1129	1675	2307	2492	34.754765	38.03997	38.657501	59.33477	65.097923	65.131699	4.05683446657475e-08	1.02604192177577	up
gene-CELE_F39C12.1	4005	3842	3506	1091	2163	1768	6.466048	6.25295	5.681175	1.828566	2.887174	2.187031	1.08149088193397e-05	-1.14122740446373	down
gene-CELE_F39C12.2	216	228	284	602	412	374	2.128103	2.372292	2.984512	6.327639	3.470771	2.967791	0.000819115030526825	0.978135553513199	up
gene-CELE_F56E3.3	2526	2483	2643	1571	1068	945	12.605913	12.489288	13.230916	8.137339	4.405489	3.609786	2.6139328217632e-05	-1.04569313593176	down
gene-CELE_F18C5.10	13368	13493	13273	7105	8827	10210	243.025696	247.276199	242.167221	134.15834	132.711258	142.212692	0.000185783433291204	-0.585137870803387	down
gene-CELE_H20J04.4	1033	1063	954	400	702	515	10.015222	10.361425	9.427138	4.028012	5.617543	3.821963	0.000386672371135814	-0.87576877990445	down
gene-CELE_H20J04.5	1336	1144	1156	1380	1989	2203	50.326069	43.43684	43.724274	53.998241	61.974945	63.600357	0.00213105186831344	0.647301803662252	up
gene-CELE_C33A12.6	329	374	342	235	207	175	5.133188	5.884458	5.378621	3.8142	2.665571	2.084677	0.00231373179114162	-0.714198967334631	down
gene-CELE_C33A12.1	2589	2845	2495	4178	3842	4514	113.336029	125.541115	109.583214	189.970261	139.087845	151.401413	4.33451937364083e-08	0.699417108238572	up
gene-CELE_C28G1.6	508	532	585	390	231	331	8.508965	8.985851	9.828262	6.781737	3.200244	4.240655	0.00466838279749678	-0.731095498276553	down
gene-CELE_W02D9.10	2317	2333	2360	1665	1117	1493	73.583191	74.679626	75.199371	54.920124	29.319572	36.328857	0.000668531054434694	-0.673419653145606	down
gene-CELE_F13H10.2	1062	997	901	1172	1624	1638	22.462733	21.379559	19.443459	26.524711	28.865341	26.875152	0.00104497123353723	0.618263942273056	up
gene-CELE_T05G5.10	15311	18237	16076	30515	35032	41439	634.859737	810.319002	724.741988	1470.534711	1342.009723	1403.260214	3.48820639933306e-14	1.14363310505049	up
gene-CELE_F42A10.6	1325	1545	1373	2194	2335	2879	57.014164	67.012619	59.259125	98.025536	83.069176	94.9188	3.77193959421933e-08	0.839420284708744	up
gene-CELE_ZK822.10	32	17	11	64	63	84	3.618613	1.927617	1.258824	7.615314	5.920835	7.338572	0.000625218795223105	1.84693180704405	up
gene-CELE_F53B7.5	511	613	595	233	178	171	1.719106	2.070643	1.899915	1.006221	0.446449	0.441328	1.06728718915505e-10	-1.51701651835269	down
gene-CELE_C18G1.2	817	637	728	256	219	283	24.491533	19.253325	21.898748	7.964937	5.405931	6.491549	6.98835909526208e-13	-1.49030796606538	down
gene-CELE_B0281.3	244	248	258	388	484	570	5.594563	5.729825	5.931834	9.262108	9.187143	10.028818	3.25274539063711e-06	0.976018989759296	up
gene-CELE_F31B9.3	403	369	430	404	761	843	11.751572	10.84302	12.581867	12.223495	18.355476	18.85054	0.00945650902259049	0.767889403465314	up
gene-CELE_F53F4.13	1187	1360	1450	872	424	637	66.618767	76.950417	81.712616	50.819805	19.684582	27.401308	0.000579347205014577	-1.00443819741158	down
gene-CELE_F27E11.3	1161	985	975	689	453	529	14.094508	12.044595	11.871843	8.680714	4.545538	4.917728	0.000233963058316367	-0.858430804633486	down
gene-CELE_T14E8.4	89	140	106	67	22	25	1.305352	2.070675	1.559835	1.022394	0.265985	0.27112	0.00665922347515613	-1.49646209165834	down
gene-CELE_T28F4.5	23979	23876	25296	15151	12416	16691	612.610962	614.92218	648.589233	402.04895	262.315308	326.716339	6.16667370103783e-06	-0.688966289046949	down
gene-CELE_T28F4.2	68	77	53	251	225	191	0.957988	1.099692	0.749305	3.683995	2.629088	2.07026	3.29019872104563e-09	1.7993404239564	up
gene-CELE_ZK353.9	1262	1387	1283	1439	2038	2293	40.102901	44.457275	40.93457	47.503372	53.586864	55.849594	0.00313969889265551	0.586177162427936	up
Caenorhabditis_elegans_newGene_695	83	82	120	58	19	25	1.880893	1.886323	2.746361	1.356952	0.35731	0.433194	0.00945017982921475	-1.43226859656967	down
gene-CELE_W01G7.5	6286	5778	5783	1065	3812	3286	64.409218	59.673	59.462963	11.328351	32.299091	25.792803	0.00542273932778169	-1.10071077357768	down
gene-CELE_C18E9.9	3332	2939	3212	2318	1199	1611	132.077332	117.435493	127.791512	95.423569	39.311893	48.921242	0.00187045592940679	-0.84299171977667	down
gene-CELE_C18E9.5	740	856	810	1966	1604	1492	19.209032	22.389753	21.090954	53.005669	34.432541	29.677908	9.63569217423444e-09	1.1188721489038	up
gene-CELE_C18E9.4	1222	1321	1306	1555	1843	2323	74.416229	81.063644	79.799927	98.344681	92.815483	108.406898	0.000650011620737841	0.604061770232146	up
gene-CELE_C18E9.6	4169	4781	4624	5394	8024	8834	79.329185	91.716553	88.299599	106.625099	126.27137	128.812943	0.000255963389446843	0.745625226151681	up
gene-CELE_Y116A8C.4	47	69	81	27	19	22	0.520544	0.76944	0.902719	0.312869	0.172954	0.18576	0.001706389892865	-1.49270106203937	down
gene-CELE_Y66D12A.9	1645	1876	1996	3157	3012	3454	43.51968	50.039242	52.989529	86.760101	65.895393	70.014488	5.13191449572253e-09	0.840333593624756	up
gene-CELE_F54D10.5	948	1074	1002	1028	1773	1979	25.538	29.149992	27.077536	28.756353	39.500065	40.835148	0.00649201819128989	0.691034985756896	up
gene-CELE_F54D10.7	549	705	664	847	1139	1419	15.60402	20.186148	18.934467	25.003105	26.760185	30.887619	0.00015770174583298	0.859716612428766	up
gene-CELE_F54D10.1	444	410	349	578	633	753	20.136696	18.776285	15.885179	27.274641	23.781864	26.184063	0.000100800148947019	0.74233193864337	up
gene-CELE_F54D10.2	3275	3472	3462	2175	871	909	49.566826	52.970566	52.589069	34.181477	10.896578	10.53185	0.000401622588172812	-1.31266154510426	down
gene-CELE_K04C1.5	2618	2954	2606	3127	4542	5011	56.510067	64.287651	56.447906	70.11908	81.084229	82.883087	0.000802618832672607	0.666065757393008	up
gene-CELE_F22H10.6	169	116	114	441	530	562	5.335951	3.675446	3.611545	14.445393	13.839534	13.599731	8.06876863207791e-15	1.97649433506912	up
gene-CELE_H06H21.6	3281	3642	3295	3842	5613	6104	45.280506	50.665245	45.629562	55.072701	64.056496	64.546509	0.00107908945023021	0.640008172554077	up
gene-CELE_Y39B6A.1	21136	18122	19448	24562	52023	51941	220.876266	190.905396	203.960251	266.612091	449.583771	415.88446	4.71639292100103e-05	1.15911803157776	up
gene-CELE_ZK616.2	86	96	79	133	169	208	5.820567	6.584503	5.408526	9.371999	9.54885	10.886108	0.000598810510259877	0.99981471372485	up
gene-CELE_Y53C10A.5	730	706	674	1506	1227	1384	14.014718	13.662386	12.976359	30.039017	19.473209	20.355173	9.89449230149283e-10	1.00507825994433	up
gene-CELE_Y53C10A.9	100	117	139	29	24	34	0.514645	0.607448	0.71702	0.15386	0.102121	0.134404	8.06207653001399e-08	-1.99736262485003	down
gene-CELE_F08F8.3	431	361	358	219	185	151	4.640842	3.989078	4.050432	2.488835	1.671001	1.247063	0.000112959971329029	-1.00542590755074	down
gene-CELE_K06A4.5	183	225	191	263	327	369	3.943983	4.885354	4.144984	5.896749	5.836977	6.099021	0.00155235885178742	0.714778796433445	up
gene-CELE_C01B4.6	177	158	190	229	453	385	4.48358	4.044622	4.819244	6.02355	9.506418	7.48958	0.000729887396038585	1.05621329621379	up
gene-CELE_Y54E10BR.8	972	956	837	1130	1470	1493	16.50679	16.372763	14.266634	19.929064	20.653246	19.42695	0.000513698524820493	0.602248958900076	up
gene-CELE_Y54E10BR.6	1966	1956	1839	2462	3796	4289	83.428062	83.671768	78.316757	108.518616	133.233841	139.496155	3.54073819859331e-05	0.903461392451118	up
gene-CELE_Y54E10BR.5	2732	2878	3088	3958	4727	5214	95.519173	101.4627	108.367531	143.766174	136.716858	139.715958	1.98479016648091e-06	0.710969990585978	up
gene-CELE_T11F8.1	1078	1375	1113	1400	2085	2033	28.300386	36.384888	29.323782	38.174004	45.288624	40.901913	0.00146709327168565	0.666838116606359	up
gene-CELE_Y62F5A.10	241	225	291	84	96	82	4.290585	4.040399	5.1969	1.546582	1.413346	1.117768	2.4333768560883e-08	-1.49149381405597	down
gene-CELE_Y59A8B.21	1483	1698	1670	342	1067	964	16.741118	19.360095	16.964466	3.809215	8.860105	8.092291	0.00792985619352443	-1.00262725310985	down
gene-CELE_K08E4.3	738	780	880	1038	1190	1301	14.872992	15.900762	18.031457	21.885364	19.833256	20.871154	0.000302126642532843	0.59282421769046	up
gene-CELE_F40H3.2	65	89	81	353	152	210	1.296003	1.803833	1.636012	7.377331	2.522398	3.240438	4.24954187028773e-05	1.65466463774296	up
gene-CELE_ZK430.5	430	379	327	106	139	185	2.77502	2.465516	2.119659	0.70746	0.742831	0.913868	5.52204934872541e-07	-1.37129652747306	down
gene-CELE_C30B5.3	107	169	111	75	34	41	1.289492	2.067171	1.349325	0.936155	0.340056	0.377611	0.00369997831750361	-1.31444107593592	down
gene-CELE_ZC443.5	1780	1831	1907	1405	687	760	26.413128	27.384071	28.392756	21.649479	8.429577	8.636901	0.00360597445281146	-0.902031556837445	down
Caenorhabditis_elegans_newGene_808	191	183	265	104	74	79	4.073541	3.952642	5.764994	2.321889	1.282086	1.276866	8.13193105807518e-05	-1.27284713084386	down
gene-CELE_F14D12.1	354	417	388	274	203	167	3.279448	3.88737	3.621039	2.640425	1.557217	1.181797	0.00416769509433075	-0.798304394373106	down
gene-CELE_F14D12.5	768	752	867	298	268	281	8.673135	8.556114	9.829402	3.48842	2.500786	2.430401	6.57417007963254e-16	-1.4552907070948	down
gene-CELE_F10G8.8	2030	1953	1882	1219	693	675	15.657338	15.180838	14.573049	9.759691	4.413881	3.983832	7.17455915715765e-05	-1.13067412960759	down
gene-CELE_T27A10.3	365	459	449	581	685	786	7.342971	9.040716	8.923002	12.842863	11.616744	12.536651	0.000202262827798488	0.724158732341977	up
gene-CELE_C06G1.4	9892	8509	8442	6174	5116	5068	71.87915	62.328331	61.564709	46.599205	30.739508	28.213634	0.00012218340150098	-0.671802923841605	down
gene-CELE_F21A3.11	2587	2258	2616	1466	927	1081	40.512291	35.640831	41.11985	23.845274	11.99507	12.963414	5.07701930415587e-06	-1.05980039195534	down
gene-CELE_ZK973.6	10885	10980	10815	2363	5437	4115	10.714561	10.877519	10.608832	2.413977	4.384329	3.07449	8.39093580127465e-07	-1.42028288789205	down
gene-CELE_F59D8.2	59718	49935	55738	127214	350051	344977	305.0802	257.162384	285.772217	675.046692	1478.875366	1350.323364	1.49197904888037e-11	2.33957822352674	up
gene-CELE_H02I12.5	2999	3357	3157	3778	6735	6610	57.7589	65.182686	61.03479	75.580147	107.281769	97.56041	0.000210935287217259	0.880961768075992	up
gene-CELE_Y38H6C.23	86	122	87	13	14	13	3.544368	5.063278	3.562172	0.536707	0.460299	0.395058	1.41068683963543e-10	-2.83975298588217	down
gene-CELE_W10D9.6	521	567	519	873	876	1047	20.558195	21.283018	19.414788	33.809797	27.00944	29.890232	2.53374308077504e-08	0.835714248122116	up
gene-CELE_E03E2.1	1721	1519	1747	912	710	867	25.15266	22.382402	25.623552	13.833063	8.575191	9.710392	8.19421253573055e-08	-0.964349232100868	down
gene-CELE_W10D9.5	1212	1397	1184	2276	2368	2744	64.79812	75.324502	63.552296	126.480197	104.795398	112.505605	8.91629595455921e-13	0.999334328379786	up
gene-CELE_F20D12.3	89	104	110	64	33	36	0.958378	1.126979	1.194074	0.718171	0.294453	0.294776	0.00747620263460252	-1.13974001298859	down
gene-CELE_C53B7.3	4772	5619	5040	2948	3026	3553	138.957208	166.178522	147.806248	89.240006	72.02359	78.804049	6.67945241893451e-07	-0.658556075115181	down
gene-CELE_C53B7.7	446	347	407	201	184	249	7.666299	6.00622	7.019986	3.582423	2.614118	3.277257	0.000104192211514273	-0.887548015492985	down
gene-CELE_F23B2.6	5723	6009	5949	6294	10713	11544	163.969864	173.558624	171.059204	187.32811	253.863571	253.45166	0.00197758161997601	0.722091593338006	up
gene-CELE_Y57A10A.14	353	281	298	135	165	177	9.882515	7.863573	8.2598	3.915217	3.818937	3.774171	7.42872643668887e-05	-0.931802061739631	down
gene-CELE_Y57A10A.11	1346	1539	1691	346	136	167	23.09292	26.619072	29.124792	6.156053	1.924501	2.191654	5.50559198932564e-14	-2.76612684431436	down
gene-CELE_F52E1.2	118	125	158	88	33	44	3.881845	4.167428	5.214568	3.001925	0.885776	1.113939	0.00883833318484544	-1.2322062403612	down
gene-CELE_F57B10.10	2807	3082	2749	3623	4797	5609	148.681305	164.568787	146.13887	199.334702	210.120148	227.660492	5.89800543518664e-05	0.732697579381277	up
gene-CELE_W03D8.8	321	315	290	82	88	95	5.875219	5.817626	5.329648	1.55929	1.330148	1.326835	2.07864943434768e-15	-1.76720591869892	down
gene-CELE_F37C4.6	723	742	760	1367	971	1098	10.58094	10.942859	11.154148	20.992933	11.822479	12.635051	0.000927270326523441	0.669823768875058	up
gene-CELE_F09D12.1	53	29	47	394	82	100	2.094618	1.131134	1.87507	16.27125	2.687109	3.032511	0.000758938813729742	2.21783251679977	up
gene-CELE_T01H10.7	53	42	47	9	15	20	1.101306	0.888564	0.989803	0.189021	0.254375	0.314606	0.00221000871362886	-1.66254377693986	down
gene-CELE_T02C1.1	133	126	106	34	60	67	4.424402	4.218522	3.536333	1.17019	1.63838	1.713708	0.00214683404245132	-1.14940081519008	down
gene-CELE_C50B6.14	218	208	205	142	125	101	4.01403	3.860303	3.787328	2.71015	1.891365	1.420335	0.00708067292795289	-0.732454146299203	down
gene-CELE_R10E9.1	5286	4801	5100	3007	2983	2853	58.739704	53.779728	56.875488	34.704422	27.414295	24.287048	5.55338897922928e-08	-0.739841028738964	down
gene-CELE_F55E10.6	131	141	132	310	318	285	2.7895	3.018357	2.815155	6.861609	5.603606	4.648157	2.16055101658127e-08	1.21861628831284	up
gene-CELE_C44B7.10	36754	37074	40190	17578	17882	20617	592.204529	602.180176	649.893127	294.183472	238.271698	254.516922	3.95894147651284e-16	-0.987836469606028	down
gene-CELE_F52B10.1	17605	16667	16136	6699	7888	7262	69.337176	66.177398	63.747358	27.376783	25.690917	21.897142	1.95658212670239e-18	-1.16675477826853	down
gene-CELE_ZK1236.5	602	754	628	806	1244	1368	26.778843	33.853107	28.074184	37.254387	45.81039	46.68515	0.000510297864866833	0.818174605301399	up
gene-CELE_F59D6.3	263	328	284	1034	564	734	5.301442	6.666866	5.736077	21.675787	9.415716	11.351428	2.96259470114596e-07	1.4605487255444	up
gene-CELE_T12B5.1	139	169	172	236	299	252	2.725916	3.341608	3.37827	4.801657	4.851496	3.784296	0.0018376207424853	0.75406163897579	up
gene-CELE_F59A2.3	5292	5672	5475	6738	8993	9849	55.231148	59.677517	57.346428	73.03936	77.619682	78.759666	6.46649529174076e-05	0.671836188710801	up
gene-CELE_T12B5.2	101	109	100	314	365	290	2.107284	2.302265	2.094167	6.861971	6.337709	4.673965	2.4669092099001e-12	1.6874492601444	up
gene-CELE_F59A2.5	578	639	649	739	921	1148	32.519768	36.213478	36.61974	43.186962	42.842205	49.505932	0.00192870794245992	0.621412845519521	up
gene-CELE_T01C8.3	33	37	49	116	67	74	0.636209	0.716233	0.940863	2.337483	1.0622	1.096874	0.00880029291385359	1.15632002937826	up
gene-CELE_F25E5.5	807	756	715	307	231	434	5.983358	5.654904	5.318944	2.363	1.412163	2.463037	2.73922724574928e-06	-1.19883591085008	down
gene-CELE_Y6G8.2	646	596	703	174	125	136	7.320513	6.803929	7.994413	2.037911	1.164466	1.180556	1.70481289571109e-19	-2.11905406740771	down
gene-CELE_Y6G8.3	533	508	462	521	1004	1068	13.089913	12.572126	11.386309	13.280661	20.391064	20.099422	0.00460765619600698	0.816526809603077	up
gene-CELE_B0547.1	2846	2933	2898	3530	4725	5076	59.652409	61.969662	60.949581	76.845985	81.898712	81.522659	9.78697633076399e-05	0.653606146404241	up
gene-CELE_Y65B4BR.5	16882	19063	17671	29263	29803	35198	609.02417	693.227234	639.757263	1096.491577	889.099365	972.890198	2.1611221315086e-12	0.850789865949603	up
gene-CELE_Y65B4BR.8	1799	2054	1811	2204	3311	3325	41.203133	47.404167	41.620537	52.411243	62.706913	58.346169	0.00064281181575468	0.677411810123288	up
gene-CELE_H41C03.1	577	611	547	259	218	256	10.168332	10.853536	9.678049	4.743517	3.175265	3.456045	3.56761866166644e-11	-1.20319933224754	down
gene-CELE_Y77E11A.23	229	187	220	121	124	142	5.462418	4.503249	5.271385	3.007932	2.445502	2.594691	0.00498104417675063	-0.68145385897044	down
gene-CELE_Y62E10A.16	1515	1348	1385	446	458	363	17.47661	15.677121	16.039286	5.336393	4.367231	3.20553	1.04666846776349e-18	-1.70175169197458	down
gene-CELE_Y62E10A.15	1606	1775	1607	1893	3505	3515	39.343388	40.60256	39.161485	48.094733	68.873619	66.030586	0.000590326114476704	0.869659585881369	up
gene-CELE_C34G6.6	8300	6153	6817	3777	2217	2246	55.442057	41.428439	45.694826	26.201308	12.240765	11.480672	2.20703896511736e-06	-1.32101026261674	down
gene-CELE_C34G6.4	2883	2721	2846	1389	1851	1752	18.29304	16.474319	17.129197	8.539681	9.098858	8.049494	8.65706716550199e-06	-0.722857364429048	down
gene-CELE_C34G6.5	2587	2902	2696	3036	4483	4752	44.736889	50.592369	46.785664	54.53249	64.104973	62.969437	0.00163701392945277	0.617932734456066	up
gene-CELE_C34D4.3	83	132	93	58	31	47	4.273984	6.89222	4.827589	3.088604	1.331629	1.859687	0.00682864084891608	-1.13446615516993	down
gene-CELE_Y87G2A.8	3331	3443	3222	4485	5691	5339	43.884085	45.654168	42.552725	61.324787	61.950485	53.803026	2.85474853173608e-06	0.672610093682136	up
gene-CELE_C37H5.6	12783	11982	12798	23314	14755	16894	165.54863	156.434143	166.3405	313.631012	158.030289	167.643845	0.00716137048266929	0.593380208215924	up
gene-CELE_C37H5.5	4065	4029	4212	5238	6715	6870	42.089748	42.056454	43.770813	56.342819	57.501114	54.50948	1.64762005663828e-05	0.648518052070098	up
gene-CELE_C37H5.3	4425	3976	3932	1961	2461	2526	44.95947	40.176545	40.32417	20.631897	20.402555	19.467278	3.32343807616544e-07	-0.792286377929418	down
gene-CELE_C37H5.2	170	399	208	56	41	105	3.103724	7.355421	3.820736	1.064009	0.614141	1.4662	4.85399968932044e-05	-1.91270924753035	down
gene-CELE_C09D1.1	2570	2574	2222	1454	958	881	4.435242	4.853601	3.259115	4.00925	1.415559	2.014471	1.11491343207665e-05	-1.1118877133569	down
gene-CELE_Y39E4B.10	1643	1651	1599	246	859	542	16.65047	17.998072	16.962328	2.509694	7.572246	4.342081	9.47659759212873e-05	-1.53529386207458	down
gene-CELE_C37H5.8	17663	17969	18062	22091	30636	31558	181.048233	185.675415	185.809204	235.209061	259.696686	247.852142	4.81586524430482e-05	0.684905802364621	up
gene-CELE_Y41D4A.3	424	304	274	120	101	129	8.332738	6.024535	5.407691	2.448846	1.633131	1.942096	1.49551038492762e-07	-1.48107478023431	down
Caenorhabditis_elegans_newGene_1983	439	532	481	236	198	210	1.480899	1.807523	2.079871	0.823901	0.559733	0.577468	2.670751926932e-08	-1.13046490173707	down
gene-CELE_Y65B4BL.3	588	539	561	608	995	1022	13.968405	12.187022	12.560174	14.107333	18.708736	18.935239	0.00515007791192889	0.668764560213536	up
gene-CELE_Y65B4BL.2	6291	6918	6538	7271	12639	13354	77.633172	86.06609	81.011089	93.230028	129.012569	126.24502	0.000929086415656153	0.783756148402891	up
gene-CELE_R166.5	36473	35776	36633	21633	24251	23130	216.362908	213.995689	218.046615	133.330082	119.0616	105.619687	1.38722422855206e-07	-0.618703127093209	down
gene-CELE_C16H3.2	2258	2256	2321	6064	5182	5784	77.646286	78.21611	80.12439	216.666641	147.417343	152.456055	4.01342457256706e-23	1.35698168018076	up
gene-CELE_C45B11.2	291	191	199	122	72	119	6.814369	4.514505	4.678566	2.956927	1.380752	2.131262	0.00171226009790936	-1.08595590983941	down
gene-CELE_C45B11.3	4772	4706	4758	2791	2013	2738	116.128616	115.470818	116.217018	70.56163	40.504578	51.052658	7.29388380035241e-07	-0.878276936438361	down
gene-CELE_Y50D4C.1	3868	4028	3580	1163	2725	2141	36.901975	40.8937	34.790843	12.539257	21.380945	15.928294	0.00262642503536008	-0.893561773652078	down
gene-CELE_T28B8.4	65	49	66	23	12	12	0.280224	0.215023	0.286727	0.100986	0.041796	0.039075	0.000434930756125602	-1.89196806144894	down
gene-CELE_C40C9.3	67	52	91	28	19	33	1.507737	1.177477	2.066167	0.638891	0.353338	0.57009	0.00437486293308822	-1.36172844259338	down
gene-CELE_F07F6.5	49	92	45	26	8	20	1.639028	3.134265	1.509087	0.901905	0.211262	0.514174	0.0055062015922814	-1.73705865820676	down
gene-CELE_EEED8.1	3516	4310	3473	4641	6580	6898	75.185005	92.914085	74.541794	103.099678	116.366486	113.02726	0.000211791927385782	0.717111286487332	up
gene-CELE_EEED8.2	1133	988	1046	597	316	395	28.243349	24.823738	26.163389	15.458662	6.500162	7.548528	1.4195435153728e-05	-1.23067680212195	down
gene-CELE_ZK512.3	779	662	679	516	283	340	4.48957	3.846936	3.926883	3.090528	1.348523	1.502105	0.00298399962523678	-0.85097433325442	down
gene-CELE_ZK512.7	133	186	160	291	223	278	6.247322	8.829272	7.553957	14.288092	8.721928	10.074515	0.0027376096146164	0.766836742964465	up
gene-CELE_C17F3.3	40	59	45	14	4	6	0.965834	1.418251	1.089391	0.334693	0.078201	0.092902	0.000202396963063849	-2.53259500723419	down
gene-CELE_R05D11.5	2484	2624	2332	3020	4189	4580	43.734848	46.580322	41.21175	55.223789	60.999607	61.789936	0.000146248105521066	0.697942882623233	up
Caenorhabditis_elegans_newGene_665	93	112	117	63	40	55	1.651504	1.662002	1.890638	0.848999	0.605002	0.597738	0.00566325788040916	-0.986642165427095	down
gene-CELE_F47E1.4	553	509	525	215	283	286	5.642518	5.228803	5.374039	2.27527	2.388453	2.23006	7.32500081456631e-07	-0.981933951778822	down
gene-CELE_F42A6.6	588	789	783	1145	975	1136	20.002817	27.049978	26.446262	40.007399	26.806448	29.265979	0.00105709820429258	0.632334265119119	up
gene-CELE_R13A5.8	26084	26747	27474	38816	43052	49337	942.319153	974.073547	996.103577	1456.551758	1286.19397	1365.647583	3.5408886252087e-09	0.74334478050024	up
gene-CELE_T05A10.1	7420	7446	7353	3218	4196	3570	26.830477	27.171966	27.455226	12.145256	12.490099	9.882081	3.8693186902185e-10	-0.976648715307564	down
gene-CELE_T05A10.3	1002	1219	1188	488	356	442	17.840933	21.890488	21.230278	9.031064	5.234155	6.032071	1.35114318365374e-11	-1.36531845825537	down
gene-CELE_T05A10.5	1105	1242	1376	230	171	167	18.591209	21.072227	23.346156	4.02426	2.352609	2.148691	1.42026018511085e-31	-2.66807243905478	down
gene-CELE_C23H5.1	104	166	101	253	212	272	3.043068	4.918368	2.962873	7.703464	5.134593	6.116195	0.000528206201489624	1.03198922336482	up
gene-CELE_T14A8.2	121	174	145	595	166	255	4.891459	7.003446	5.942513	25.294054	5.538678	7.870421	0.00939866953966777	1.26400499187214	up
gene-CELE_F55A11.6	181	127	148	482	316	418	4.811337	3.118827	4.021349	13.649559	6.988184	7.882557	2.72050235562787e-07	1.45376122753374	up
gene-CELE_F47A4.2	6260	5886	5822	1271	2617	2189	14.524605	13.767315	13.557615	3.061791	5.021926	3.891262	8.4126719100404e-09	-1.52998977359277	down
gene-CELE_C18D11.2	636	588	553	295	260	278	17.392534	16.20442	15.192104	8.371265	5.874875	5.816298	7.92282153305178e-09	-1.05277808550618	down
gene-CELE_F26H11.4	401	336	182	256	1519	1554	3.918942	3.313241	1.782712	2.59611	12.296236	11.648682	0.000954488280828012	1.87984608602236	up
gene-CELE_F26H11.1	1634	1605	1640	1906	2689	3105	32.745304	32.417595	32.985714	39.681892	44.56834	47.67804	0.000552610762764443	0.689498370037669	up
gene-CELE_Y47D3A.14	700	643	655	872	1101	1264	19.477865	18.040943	18.290869	25.228018	25.348501	26.97925	7.31702022357002e-05	0.728973692902618	up
gene-CELE_C52E2.4	409	359	420	247	159	188	4.896189	4.334148	5.047385	3.072737	1.567421	1.724517	0.000279077168803728	-0.958054846955282	down
gene-CELE_F21C10.8	1190	1772	1493	294	305	274	24.362875	36.518295	30.815194	6.218186	5.1492	4.314995	9.55475364419841e-28	-2.30716657924572	down
gene-CELE_F21C10.7	1619	1606	1305	745	409	459	5.144818	5.144248	4.163372	2.4595	1.072965	1.115638	4.0681747032809e-07	-1.4409572658221	down
gene-CELE_T06C10.6	41	61	58	6	20	16	0.717641	1.086966	1.027463	0.1107	0.286351	0.213862	0.0017504872265202	-1.89545730855931	down
gene-CELE_F09E5.3	2737	2525	2667	3950	4044	4392	59.183445	55.031914	57.875851	88.710281	72.320679	72.760887	1.61000460305077e-08	0.680613170251606	up
gene-CELE_R03D7.2	185	168	197	253	694	720	2.170334	1.988916	2.316216	3.074286	6.736164	6.472746	3.49562114406455e-05	1.62475540258056	up
gene-CELE_R03D7.7	1105	1137	1078	1461	2263	2187	22.772543	23.627256	22.288288	31.281837	38.570606	34.534431	2.1515919685696e-05	0.867047877171534	up
gene-CELE_R03D7.6	1025	927	924	3247	2517	3315	35.630684	32.491896	32.239235	117.271993	72.541998	88.414777	9.49679733713315e-23	1.69594105623959	up
gene-CELE_C25A8.2	37	40	47	19	9	14	1.669678	1.842356	2.152064	0.908707	0.327623	0.466918	0.00763072412437345	-1.52056386754235	down
gene-CELE_Y62F5A.12	832	1055	862	1014	1677	1836	40.161736	51.349045	41.773178	50.848305	66.955978	67.921715	0.00255062990238002	0.752423755539445	up
gene-CELE_W09C5.8	8703	8368	9010	13048	12105	14059	256.359406	248.484406	266.364716	399.227692	294.889648	317.318542	3.12175334749204e-07	0.625456420798806	up
gene-CELE_F58H1.8	780	869	722	993	1373	1562	22.210783	24.944927	20.634949	29.374977	32.343452	34.083279	0.00020503381870371	0.761947068544554	up
gene-CELE_T12D8.10	361	284	276	467	415	639	27.146276	21.512993	20.776289	36.477982	25.801744	36.802639	0.00199519776975708	0.754708341971366	up
gene-CELE_D2096.3	6939	6388	6689	3297	3958	4378	57.974701	53.803539	56.086765	28.611183	27.346029	28.022125	3.45288083759289e-07	-0.748710721773605	down
gene-CELE_C14A4.10	1168	1198	1283	1469	1863	2292	66.154442	68.413399	72.947128	86.441635	87.285904	99.482117	0.000599604054481917	0.655256327099615	up
gene-CELE_Y47D3B.6	417	441	378	1012	597	555	9.211489	9.825497	8.395802	23.264399	10.92631	9.406155	0.00424071281224936	0.859533336313433	up
gene-CELE_E04A4.1	83	108	86	41	33	42	1.835919	2.408374	1.900411	0.930735	0.602607	0.712861	0.00074153992884408	-1.21546430869212	down
gene-CELE_Y22D7AR.10	440	253	370	678	645	1363	38.35379	22.233908	32.319401	61.36681	46.475368	91.074875	0.000116487105208174	1.35549193670654	up
gene-CELE_T28H10.3	26202	25204	26360	10607	7839	8767	422.179565	409.38324	426.255493	177.508377	104.445671	108.229187	4.94557506828799e-17	-1.47267968211166	down
gene-CELE_F14B8.3	478	478	435	579	719	779	7.262412	7.325194	6.643227	9.144842	9.038425	9.077417	0.000585096671978194	0.613876781951207	up
gene-CELE_C35E7.5	9192	7585	8022	3064	4371	4645	58.19009	48.417546	50.99191	20.153241	22.885071	22.536395	3.73078551196546e-07	-1.00553383667581	down
gene-CELE_C35E7.6	1971	2012	1959	400	386	369	16.813511	17.300211	16.771185	3.542824	2.718913	2.410293	4.04472997815905e-57	-2.32169395918563	down
gene-CELE_K09C4.8	201	116	142	83	80	70	2.144801	1.242962	1.519135	0.918491	0.704713	0.573717	0.00760367361631709	-0.938287320932958	down
gene-CELE_C35E7.9	89	106	100	27	13	21	2.087644	2.510822	2.374398	0.659404	0.249953	0.372319	3.78854814126312e-07	-2.23196466437298	down
gene-CELE_ZK849.1	53	54	44	23	16	9	0.70419	0.72529	0.58541	0.307651	0.167096	0.083817	0.00487787547807318	-1.59966691177951	down
gene-CELE_C52E2.5	163	119	130	82	52	51	2.313707	1.69288	1.841345	1.195271	0.60431	0.546333	0.00294350399526952	-1.1100214548339	down
gene-CELE_E03H12.5	212	327	313	82	49	51	6.678045	10.41483	9.915791	2.668165	1.275797	1.229079	8.60203489608692e-10	-2.17860340714346	down
gene-CELE_C25D7.7	1725	1935	1809	2951	2552	2961	44.777431	50.652451	47.146877	79.591148	54.794697	58.903709	1.28420359623937e-06	0.669875481054682	up
gene-CELE_B0495.4	1193	1164	1155	1935	1847	1742	14.341107	14.110545	13.937454	24.168932	18.369917	16.054708	1.98437177382815e-06	0.695377888535099	up
gene-CELE_F07B7.12	709	732	625	161	175	118	2.96606	3.08605	2.624631	0.698452	0.604472	0.377169	1.6431201042555e-18	-2.13907897502293	down
gene-CELE_F52D10.1	190	260	267	151	121	110	2.059184	2.84311	2.903255	1.694556	1.081972	0.915581	0.00319482926738494	-0.862497137535332	down
gene-CELE_T22H9.2	6423	6816	6598	2431	4533	4164	45.495636	48.747248	46.53291	18.096817	26.348057	23.103741	0.000957026827155133	-0.800375395035995	down
gene-CELE_T22H9.3	86	92	105	36	27	31	0.666435	0.72197	0.823023	0.286159	0.175002	0.183138	3.49607241162553e-05	-1.54978691646771	down
gene-CELE_C48B4.11	1387	1593	1333	1675	3272	3353	31.220736	36.152634	30.119299	39.158176	60.90731	57.837185	0.000351718178681723	0.976100854350533	up
gene-CELE_C52D10.13	1319	1447	1628	406	190	204	39.302818	43.459118	48.697819	12.551889	4.662813	4.657682	8.54261844361566e-13	-2.4065464404437	down
gene-CELE_T08B2.9	151	167	115	208	340	301	2.055022	2.299911	1.570693	2.952261	3.847717	3.154241	0.000639839350020653	1.00956839571418	up
gene-CELE_T08B2.8	1527	1866	1472	2872	3012	3663	17.165092	21.1469	16.605272	33.527702	28.000765	31.547298	3.83341240220391e-10	1.00948418875916	up
gene-CELE_Y48C3A.10	829	788	775	1509	1574	1909	31.834806	30.520409	29.882627	60.228989	50.00985	56.219612	1.0980542580788e-13	1.09618797466745	up
gene-CELE_C34B2.8	3851	3677	3869	6179	5882	6551	131.737839	126.825142	132.841599	219.595108	166.414474	171.723679	2.14972218407508e-10	0.745425889447683	up
gene-CELE_T25B6.2	1014	1035	1030	2034	1813	1760	9.837475	10.125015	10.034511	20.507517	14.556003	13.089401	4.82753262806185e-09	0.907363155716414	up
gene-CELE_T28B4.3	1746	1932	1618	4419	2505	3234	76.539749	85.409462	71.205803	201.286514	90.832169	108.640846	7.1607956780357e-05	0.985270922309985	up
gene-CELE_T01G6.2	770	792	915	444	233	290	13.946614	12.967343	16.491596	7.977962	3.259258	4.105488	8.12986201470588e-06	-1.31163360189137	down
gene-CELE_K03H1.10	1657	1747	1766	725	746	815	33.930004	36.062984	36.29084	15.415774	12.628408	12.788224	7.38118868259922e-19	-1.13960794715953	down
gene-CELE_Y34F4.4	467	450	388	204	141	193	12.14287	11.792023	10.123679	5.501382	3.013589	3.843278	2.223301624473e-07	-1.2388127597612	down
gene-CELE_Y18D10A.20	6031	6495	6352	8214	13236	13885	203.589249	220.993683	215.187698	287.977692	369.482544	359.126709	1.314402483931e-05	0.936683623739083	up
gene-CELE_F39D8.1	461	556	483	220	84	73	3.846905	4.63996	4.054054	1.989986	0.655348	0.445301	1.6484299701895e-05	-1.93235659683351	down
gene-CELE_F01D4.1	86	79	98	234	308	265	1.225236	1.136313	1.403268	3.632964	3.808307	3.029664	3.30470897239917e-10	1.65551105083315	up
gene-CELE_F01D4.2	950	1004	1028	3145	3780	4008	13.149652	14.010993	14.286176	45.254509	43.299969	42.539516	8.32296458551975e-40	1.91024305174187	up
gene-CELE_H20J18.1	6332	6109	6176	2751	2899	2980	40.746773	40.371496	40.976316	18.788636	16.163805	16.17457	8.14553736676401e-22	-1.07085005263236	down
gene-CELE_F43C1.6	567	615	574	859	978	1182	22.349058	24.443632	22.719946	35.194202	31.912733	35.719852	1.30020076687862e-06	0.816146713735341	up
gene-CELE_F43C1.3	496	587	532	655	903	937	12.448938	14.854392	13.39934	17.066765	18.738958	18.028456	0.000820959107728185	0.663169757944641	up
gene-CELE_Y58A7A.5	1183	1165	1163	494	482	598	24.479559	24.300348	24.152485	10.61555	8.252264	9.484755	7.68706888505177e-14	-1.12186841918787	down
gene-CELE_F47G6.4	624	831	846	426	370	323	4.219704	5.495966	5.560277	3.098719	2.260986	2.01949	2.0148991288968e-05	-0.994168840270327	down
gene-CELE_K09F6.10	508	509	437	232	240	239	5.207895	5.26221	4.502507	2.471029	2.032947	1.878086	6.10620116650177e-08	-0.991901420936122	down
gene-CELE_F25D7.3	1095	1035	942	594	385	423	8.028045	7.661586	6.92918	4.538952	2.341324	2.379367	5.66254475732777e-06	-1.08637473473092	down
gene-CELE_F25D7.2	4485	4440	4563	5453	7058	7423	80.82563	80.676064	82.52668	102.07785	105.204361	102.501816	0.000111858602851799	0.598234756294295	up
gene-CELE_C36E8.5	42775	41599	43327	44752	76501	77025	712.444153	698.447327	724.229065	774.210266	1053.693481	982.940613	0.00308663268242168	0.666460144700715	up
gene-CELE_T12G3.5	2035	2458	2191	2689	3954	4514	58.049629	70.667244	62.710102	79.665482	93.252899	98.640762	0.000279584035457688	0.771719895345052	up
gene-CELE_C25H3.7	2143	2485	2264	3122	3669	3914	55.193981	64.509315	58.515732	83.50882	78.141373	77.241119	1.69255705770361e-06	0.672453862264246	up
gene-CELE_T05H10.6	2358	1881	4619	2522	10893	12401	36.483712	29.469509	71.655834	40.491025	138.586182	146.265036	0.00283229428436941	1.55720137619894	up
gene-CELE_Y1H11.2	172	157	156	29	29	46	5.607931	5.182242	5.102027	0.973265	0.758666	1.141095	7.3527343077505e-11	-2.19009241014087	down
gene-CELE_E01A2.10	762	583	656	363	302	427	15.731553	12.128414	13.594177	7.772468	5.151518	6.749071	0.000124181836781693	-0.840360368397486	down
gene-CELE_C31B8.7	101	53	79	149	163	142	1.541183	0.806374	1.210433	2.352383	2.055065	1.654747	0.00496813592535759	0.999986300345076	up
gene-CELE_C52D10.12	1568	1542	1610	743	574	555	14.10578	13.978954	14.530924	6.934912	4.263904	3.819688	8.70439612422872e-11	-1.2897729639637	down
gene-CELE_C31B8.4	180	219	173	114	51	47	3.35947	4.125476	3.234293	2.213272	0.773076	0.667303	0.00177046055685409	-1.37574069718607	down
gene-CELE_Y66D12A.23	1070	1008	975	1584	1907	2071	19.69446	18.704878	18.011219	30.297855	29.038776	29.22086	5.02572490118353e-09	0.900596805935315	up
gene-CELE_C24H12.1	419	354	267	173	122	171	4.389012	3.733465	2.797139	1.880395	1.05242	1.36604	9.49208613596074e-05	-1.11943592126357	down
gene-CELE_DY3.6	2832	3057	2811	1795	1443	1478	41.931072	45.621136	41.759579	27.604235	17.660471	16.758787	6.19200799812081e-07	-0.839644881308924	down
gene-CELE_Y40D12A.2	1728	1747	1773	1309	1000	998	27.055609	27.576359	27.855347	21.28183	12.952344	11.974993	0.00119970281346082	-0.621883358725236	down
gene-CELE_F58H7.8	757	931	834	291	318	387	8.38571	10.401217	9.281219	3.34784	2.912463	3.287389	1.11580375878292e-12	-1.3044629752752	down
gene-CELE_W06B3.1	273	299	288	161	136	179	7.85602	8.679107	8.317142	4.813716	3.226319	3.941391	0.000184375783004253	-0.816166701241201	down
gene-CELE_W01F3.3	5474	4335	4459	1699	1006	1142	18.106351	14.4634	14.704925	6.163399	2.859888	3.063717	7.97389941216999e-13	-1.84592677285373	down
gene-CELE_C04F1.3	461	548	494	323	291	247	3.730882	4.465258	4.009236	2.715911	1.942655	1.529284	0.000512057960293108	-0.757780261521425	down
gene-CELE_R08C7.13	406	316	283	120	163	208	8.663504	6.796022	6.074361	2.652378	2.869859	3.398	0.000545531907176712	-1.00363976325824	down
gene-CELE_R08C7.12	402	405	376	684	561	557	7.78539	5.142137	5.826696	10.605052	5.773306	6.54563	0.000901693491865755	0.650786558677873	up
gene-CELE_T07G12.6	1309	1444	1343	1491	2405	2182	15.010454	16.493817	14.340192	16.987091	21.299317	19.886643	0.00420023846100792	0.605536828378872	up
Caenorhabditis_elegans_newGene_1752	100	85	105	29	26	27	2.086681	1.785783	2.203155	0.614792	0.442323	0.424519	1.94663443570435e-06	-1.78386453619374	down
gene-CELE_F32D8.5	682	582	725	707	1282	1188	18.008868	15.539811	19.318318	19.56626	28.297494	24.031045	0.00746507041074651	0.707174011460167	up
gene-CELE_T28A11.19	286	370	282	194	97	123	9.866679	12.875803	9.744839	6.939769	2.755471	3.228956	0.000923519074217784	-1.13097847018311	down
gene-CELE_C55A6.1	2251	2485	2538	3233	4196	4735	60.049408	66.844566	67.960648	89.591881	92.591461	96.788597	8.28991909507878e-06	0.775224678781037	up
gene-CELE_C39E6.1	918	971	855	1371	1309	1385	11.989909	12.780813	11.206747	18.604977	14.142754	13.855289	7.99637307703446e-06	0.607320345336307	up
gene-CELE_F58B3.1	7671	6984	7170	4792	3479	3907	245.449326	225.291306	230.258255	159.261063	92.063431	95.78228	1.57370245369049e-05	-0.799456404453459	down
gene-CELE_F11A5.10	1869	1935	2148	799	782	845	28.697542	29.946375	33.102161	12.737844	9.92754	9.939707	1.10024066299737e-18	-1.25671714311063	down
gene-CELE_R04A9.7	214	256	192	26	8	41	3.38219	4.073465	3.041473	0.417181	0.093611	0.492927	1.26578311483447e-09	-3.11514212994762	down
gene-CELE_Y46G5A.5	1906	2097	1893	2314	3861	3907	51.785904	57.441158	51.619755	65.292023	86.749817	81.323708	0.000339796455536359	0.807276382161203	up
gene-CELE_Y46G5A.7	686	414	488	303	146	200	15.879116	9.642747	11.325558	7.270831	2.785429	3.543575	0.000481766141251139	-1.24818817571101	down
gene-CELE_F11A5.9	6924	7206	8329	3297	4152	4499	93.210419	97.792526	112.533798	46.103222	46.220642	46.406113	2.36278360353079e-07	-0.876668262038493	down
gene-CELE_C08B6.8	1532	1558	1482	2207	2640	3076	46.081115	47.240114	44.731753	68.96062	65.690026	70.912235	1.16218409739087e-07	0.827233291473893	up
gene-CELE_C37A2.6	6344	6125	5794	10739	9341	12951	98.076096	95.462601	89.900421	172.458145	119.426254	153.415894	1.02803854203339e-08	0.889581722809621	up
gene-CELE_F09C8.1	3316	2855	3073	5263	5792	6512	66.624168	57.823135	61.957355	109.839684	96.23243	100.248032	1.761689089056e-11	0.96102377062837	up
gene-CELE_T28H11.1	957	1146	1220	595	283	385	20.192919	24.386662	25.85479	13.050313	4.942389	6.214561	1.38205947602279e-05	-1.34918633590843	down
gene-CELE_ZK6.8	459	457	532	294	203	201	7.006094	7.022045	8.146518	4.659518	2.563554	2.343141	0.000107817218483123	-1.00779649295175	down
gene-CELE_K04E7.2	1467	1417	1512	2418	3194	2948	12.627363	12.297777	13.065168	21.622391	22.742992	19.447685	7.51843775591887e-10	0.998567111854855	up
gene-CELE_T28H11.6	223	246	255	164	98	121	16.985527	18.921677	19.549267	12.992612	6.145151	7.05497	0.00322536166723038	-0.874950173089931	down
gene-CELE_K08E3.1	1012	1227	1162	2120	1590	1938	10.780349	13.173339	12.419978	23.465799	14.012394	15.822997	2.79800190537123e-05	0.773144483983356	up
gene-CELE_F59A6.4	51	124	98	44	33	26	0.530788	1.300906	1.0277	0.471824	0.28041	0.20101	0.00724199732227137	-1.35336359773008	down
gene-CELE_F23B12.6	1724	1699	1695	2193	2538	2786	31.114748	30.914639	30.704851	41.113529	37.883781	38.525867	1.49620562274149e-05	0.590137834800244	up
gene-CELE_F31D4.3	8101	8575	8137	10119	14511	15749	134.118362	143.113785	135.204239	174.023117	198.682144	199.781433	7.59139176076562e-05	0.735681483632576	up
gene-CELE_F31D4.4	1491	1358	1374	2677	1605	2473	21.276047	19.5333	19.689878	39.696041	18.950632	27.04705	0.00200683585802393	0.7160554676849	up
gene-CELE_F53G2.12	2557	2704	2481	3274	4509	4642	34.791137	37.083041	33.885449	46.280174	50.753959	48.403652	2.90291553565647e-05	0.717705719562396	up
gene-CELE_W03D2.1	541	586	602	322	212	300	8.049642	8.96222	9.137017	5.166958	2.712337	3.412983	1.18180811718982e-05	-1.01262728522017	down
gene-CELE_F15D4.3	575	699	547	1369	1140	1452	38.806377	47.629204	37.107655	96.091484	63.725975	75.163872	1.31082654517219e-10	1.16071982754317	up
gene-CELE_H02F09.2	803	503	633	287	167	186	4.538257	2.865181	3.592569	1.680824	0.778666	0.802705	1.19915938495704e-06	-1.55567750099033	down
gene-CELE_ZK637.14	389	467	423	697	693	855	11.923341	14.432626	13.001195	22.178963	17.564911	20.073936	7.13921936850521e-07	0.848256474349444	up
gene-CELE_C27A2.3	4651	5179	4953	5542	9212	10645	124.085518	139.309647	132.617279	153.584366	203.277344	217.623093	0.000711054044967093	0.810631545849691	up
gene-CELE_F43C11.7	2093	1773	2183	1007	833	967	54.287125	46.348293	56.819405	27.111225	17.862247	19.219227	2.08104691989501e-09	-1.06981350167195	down
gene-CELE_F10D11.1	3344	3749	3427	5298	6480	7451	99.423683	112.373627	102.250374	163.640045	159.347549	169.749771	7.71745675890298e-09	0.904729976395197	up
gene-CELE_C06B8.8	5606	4458	4885	8474	6566	10717	434.953949	348.679382	380.336823	682.904297	421.288696	637.083374	0.000127141599904054	0.815911749236217	up
gene-CELE_T21C9.1	2944	3043	2818	3448	4581	4885	57.753085	60.146991	55.685584	70.415793	74.78507	73.496256	0.000380795136599147	0.587307337505396	up
gene-CELE_T21C9.4	1621	1484	1487	2388	2856	3427	68.224953	62.950924	62.783211	104.413307	99.426338	110.511246	1.68294510184371e-08	0.949633323856373	up
gene-CELE_T21C9.6	1341	1269	1296	542	717	760	8.793035	8.392679	8.532326	3.690005	3.887356	3.820337	2.22761826565782e-07	-0.917788117991516	down
gene-CELE_T21C9.8	700	819	773	427	210	278	27.392792	32.292294	30.374186	17.328156	6.773053	8.318667	2.58498392363866e-05	-1.27779311198989	down
gene-CELE_C06B8.2	645	605	570	296	269	217	10.67096	10.031675	9.087508	5.05014	3.561505	2.67312	1.47367703200167e-07	-1.17311815689085	down
gene-CELE_C03A7.13	466	428	515	23	55	56	7.483043	6.925898	8.298079	0.367542	0.722331	0.682954	5.60860097341681e-22	-3.36548739503948	down
gene-CELE_F28D1.11	707	640	710	995	950	1363	46.664066	42.535027	46.993694	68.217552	51.839382	68.911636	0.000182135034350035	0.716700349964434	up
gene-CELE_F33E11.6	2029	1837	1804	551	1376	1084	21.794431	22.6628	19.637994	6.888532	13.729959	10.579681	0.00574877860182771	-0.879898225464582	down
gene-CELE_Y37D8A.19	5732	4730	5329	9067	9135	12602	207.07196	172.238281	193.205551	340.227081	272.894196	348.824951	3.10455253502807e-08	0.994688961011798	up
gene-CELE_F33E11.2	1465	1596	1544	1583	3304	3336	37.229287	41.244161	39.70307	42.062842	69.840058	65.220224	0.00236170339610003	0.866634579339483	up
gene-CELE_F02A9.4	1769	1999	1915	2417	3022	3232	25.268757	28.788301	27.457941	35.859127	35.702045	35.378586	3.28445157300892e-05	0.645320086010791	up
gene-CELE_ZK1240.8	23	32	13	294	299	340	0.613875	0.895553	0.35436	8.483199	6.863451	7.229783	3.06371444475239e-27	3.81915870219465	up
gene-CELE_ZK1240.1	81	100	76	324	401	355	1.613734	2.006085	1.521943	6.759572	6.662335	5.458111	5.49650283826589e-18	2.1126602633429	up
gene-CELE_Y97E10AR.5	1303	1325	1405	1993	2007	2371	49.089737	50.318459	53.136539	78.023354	62.529999	68.456573	2.15044613263942e-07	0.695455899657278	up
gene-CELE_F18E9.5	2061	1823	1809	1346	693	748	15.450917	13.068609	13.363755	9.765719	4.123597	4.276988	0.00111712051502095	-0.981123824110417	down
gene-CELE_T08A9.8	509	394	410	807	785	1099	27.887197	21.718231	22.544909	45.944019	35.571175	46.141273	6.42405521421133e-07	1.0665931551653	up
gene-CELE_K05C4.1	6358	6229	6422	8741	12272	13110	151.392334	149.512924	153.447571	216.17717	241.646088	239.173935	9.83493356555892e-07	0.877111786037151	up
gene-CELE_C40H1.7	151	108	127	743	803	962	3.061084	2.187191	2.583462	15.74768	13.552029	15.059737	2.27045672231273e-35	2.73273338222545	up
gene-CELE_C40H1.6	1250	1237	1212	1901	1929	2041	51.562325	51.435295	50.195446	81.473991	65.803291	64.533287	2.99641158235161e-09	0.705034216899619	up
gene-CELE_R05H10.6	176	173	145	87	53	50	0.989455	0.977567	0.818694	0.509013	0.24471	0.211732	0.000237722796635669	-1.32964400381849	down
gene-CELE_F58A4.9	1552	1490	1726	2243	2351	2825	71.779175	69.491127	80.137817	107.761536	89.941826	100.131393	1.12033617186611e-05	0.671816654441821	up
gene-CELE_F02A9.2	12478	11072	11691	33455	19292	25441	452.71463	404.93985	425.695953	1260.802856	578.841736	707.247742	4.66282902378797e-07	1.19225286562198	up
gene-CELE_W07G9.2	332	416	512	847	958	989	8.101175	8.812396	10.704418	17.193337	17.641464	17.921554	6.56942992875822e-08	1.18580576044836	up
gene-CELE_ZK262.3	84	117	121	43	15	9	1.287267	1.798006	1.854386	0.679588	0.187833	0.09963	0.000509367328946387	-2.20146528703048	down
gene-CELE_AH9.2	785	869	685	1014	1237	1315	16.972673	18.936817	14.851381	22.777752	22.107679	21.773386	0.00021132809431388	0.645749239818617	up
gene-CELE_T27A8.2	214	192	177	316	384	544	9.111623	8.242451	7.554333	13.962759	13.512894	17.725471	1.82827836674547e-05	1.12233394323037	up
gene-CELE_Y73C8B.1	502	467	553	262	166	236	11.955144	11.212772	13.226002	6.477819	3.266075	4.301165	4.29735405955021e-06	-1.15834465315937	down
gene-CELE_Y73C8B.3	253	107	18	42	13	17	5.235402	2.22787	0.357366	0.892039	0.220289	0.262174	0.00712777177138327	-2.33853443910801	down
gene-CELE_T02C5.1	12510	12402	12942	6914	4949	5279	230.409042	231.47123	240.640228	132.093121	75.359044	74.1451	1.04915428226926e-08	-1.09897469900971	down
gene-CELE_T02C5.3	6878	6080	5535	3026	3001	3294	65.188179	58.841193	53.312813	29.713293	23.707537	24.200333	3.55862204082805e-11	-0.950443257803463	down
Caenorhabditis_elegans_newGene_156	31	25	33	93	71	81	0.492543	0.447702	0.463898	1.428662	0.859501	1.009218	0.000160822121009304	1.50038209120505	up
gene-CELE_K10G6.3	5725	5390	5821	2143	3434	2908	25.155793	22.735741	24.044367	10.018426	11.87476	8.883103	3.01123578384191e-06	-0.960829509346917	down
gene-CELE_H19N07.1	6655	7165	6368	7375	11388	11879	83.692869	90.83724	80.371494	96.327139	118.438062	114.461461	0.0017873969909453	0.63558626280886	up
Caenorhabditis_elegans_newGene_2440	60	47	89	13	30	11	0.683503	0.55046	1.045685	0.153544	0.275807	0.090557	0.00289926005279565	-1.81697675680267	down
Caenorhabditis_elegans_newGene_1252	135	132	156	65	83	75	0.856544	0.978336	0.994286	0.481586	0.432814	0.389603	0.00236846438491777	-0.885989892704227	down
gene-CELE_F19B6.4	88	69	106	47	15	14	1.003599	0.787928	1.216665	0.558713	0.13611	0.116998	0.00467181194053357	-1.7360784771624	down
gene-CELE_F19B2.5	5690	5675	5293	16724	12229	15658	174.535324	175.469833	162.946991	532.889893	310.214386	368.017242	1.08456392653371e-17	1.46116658854941	up
gene-CELE_M106.3	4026	3703	3682	4591	6651	6364	67.027469	62.134924	61.519931	79.441193	91.659217	81.203353	0.000284529927595524	0.660831238528334	up
gene-CELE_C08E8.4	2146	1991	2139	684	258	367	65.980721	61.704842	65.994026	21.845579	6.539249	8.641856	4.95684427698586e-10	-2.21236546864391	down
gene-CELE_C04G6.6	49	70	71	12	29	22	3.924212	5.641917	5.751498	0.977176	1.914679	1.338415	0.0027413083838728	-1.55589135849174	down
gene-CELE_F48C1.1	1174	1120	1094	219	202	181	9.015399	8.67732	8.433055	1.747938	1.283187	1.055157	1.36373744901729e-40	-2.44985655439337	down
gene-CELE_C39H7.1	221	291	345	158	88	92	5.202108	6.892075	8.147384	3.860743	1.697087	1.653772	0.000336614367236899	-1.29411425262195	down
Caenorhabditis_elegans_newGene_2502	822	843	865	287	574	551	7.352634	8.281787	8.146439	3.005602	4.572805	4.102459	0.00410259559133812	-0.809909641695638	down
gene-CELE_W05E7.1	412	421	523	1342	1270	1645	15.031965	15.478362	19.133076	50.859383	38.315887	45.977039	7.35027377456377e-19	1.68418590946465	up
gene-CELE_W05E7.3	35	65	47	401	104	134	1.420829	2.668795	1.934384	17.173773	3.525165	4.215819	0.000180546088257066	2.18316789709903	up
gene-CELE_F20A1.1	733	754	853	552	269	412	40.055325	41.573658	46.820808	31.336884	12.135444	17.242378	0.00307703935284707	-0.882016472553178	down
gene-CELE_W08D2.1	391	379	443	1551	518	565	5.097339	4.976505	5.79229	21.016348	5.583621	5.649224	0.00730188872595758	1.17521988132309	up
gene-CELE_F33H12.7	1914	1821	1930	681	269	345	81.90699	78.572197	82.915077	30.256525	9.507817	11.304435	4.34590421939736e-09	-2.07862508129939	down
gene-CELE_Y48G10A.1	1806	1789	1784	2281	3176	2949	39.109634	39.060944	38.778084	51.321911	56.887199	48.941044	6.52636959255806e-05	0.680833321858995	up
gene-CELE_B0391.14	81	47	88	8	32	10	2.59902	1.516948	2.81597	0.238689	0.849624	0.222168	0.00232863714311867	-2.07023482938574	down
gene-CELE_Y48G10A.3	4365	4441	4461	2038	2668	2757	48.656681	49.899799	49.903355	23.598234	24.588238	23.543783	3.81754009578459e-07	-0.794793788909809	down
gene-CELE_T24C12.2	259	290	282	158	98	91	3.454198	3.890352	3.762644	2.185655	1.072018	0.927618	0.000148042290728849	-1.21078878556508	down
gene-CELE_C18C4.7	3817	3911	3719	1904	1461	1361	24.064746	26.275842	21.889748	11.974359	8.101317	6.899261	5.96323410065931e-10	-1.2300032726157	down
gene-CELE_T28D9.1	4673	4738	4530	11306	8541	9851	124.153458	126.89296	120.794151	312.042725	187.660431	200.550461	6.8590909858123e-12	1.13283160193257	up
gene-CELE_Y43F8C.13	868	718	846	1243	1308	1486	18.900087	15.755476	18.490396	28.130182	23.560287	24.812483	3.26960207109514e-06	0.765835049065267	up
gene-CELE_F16B4.2	447	496	413	348	236	244	9.007839	10.014257	8.302334	7.239587	3.897227	3.741369	0.00886675026993323	-0.664839480418053	down
gene-CELE_Y18D10A.9	896	995	926	1354	1372	1463	19.628822	21.956934	20.353664	30.805321	24.844625	24.547142	1.79235315734497e-06	0.611582121777766	up
gene-CELE_K06G5.1	21204	19636	21639	13679	12018	13063	327.219635	305.476532	335.132507	219.253922	153.363205	154.451416	2.16498322964272e-06	-0.64944273210037	down
gene-CELE_T22B3.3	105	113	154	45	24	29	4.744581	5.141909	6.972456	2.091632	0.888016	0.975677	9.66938688419703e-06	-1.88097663475787	down
gene-CELE_Y18D10A.6	1360	1389	1418	784	758	714	12.653792	13.064066	13.323118	7.475704	5.835767	4.972997	1.61838065403309e-08	-0.843607910099538	down
gene-CELE_Y97E10B.4	1	9	4	70	88	107	0.011074	0.240191	0.084228	1.97464	1.99527	2.238483	1.84079053084506e-10	4.28142281703996	up
gene-CELE_R06B9.4	204	214	242	659	307	357	4.356205	4.594328	5.180209	14.624402	5.419519	5.848332	0.00301088410633506	1.05275023890737	up
Caenorhabditis_elegans_newGene_1418	704	709	829	360	319	332	8.739554	8.666495	10.678473	4.781232	3.379714	3.150397	2.54830645084714e-09	-1.10907001883026	down
gene-CELE_Y55F3BL.2	3401	3666	3301	1239	2396	2128	33.942267	36.88661	33.064466	12.867947	19.782639	16.294699	0.00133655567692869	-0.812751100301641	down
gene-CELE_T22C1.8	154	139	152	60	30	24	1.920949	1.75461	1.903198	0.777565	0.300789	0.221614	2.30807931799631e-05	-1.91224547169235	down
gene-CELE_C15H9.9	1425	1375	1448	2485	2094	2673	61.523727	59.844498	62.707626	111.443199	74.752457	88.410904	8.67226005925347e-08	0.808312026686936	up
gene-CELE_C15H9.7	1146	1108	1078	2360	1968	2433	18.946907	18.470434	17.899435	40.558392	26.919672	30.837427	1.74164798865739e-12	1.05896072084808	up
gene-CELE_C15H9.4	3842	3759	3761	2113	2368	2445	43.817123	43.216969	43.040722	25.022247	22.33358	21.360638	1.58752094180669e-08	-0.676698076749328	down
gene-CELE_C15H9.1	2530	2385	2689	1044	550	707	19.684044	18.701324	20.994322	8.430748	3.537257	4.210065	5.93408566811535e-10	-1.67990079336967	down
gene-CELE_C14C11.6	1441	1622	1316	1425	2748	2760	20.59849	23.381578	18.885086	21.164978	32.499767	30.237062	0.00994917021616205	0.695294842907963	up
gene-CELE_C49A9.4	225	147	171	378	357	396	3.340591	2.1991	2.539713	5.835798	4.394487	4.506499	1.24443204540904e-05	1.09487433351937	up
gene-CELE_M01G5.6	425	465	526	673	647	842	23.965252	26.43873	29.755604	39.416641	30.138958	36.383553	0.000644637151921491	0.644746449322991	up
gene-CELE_AC3.2	2228	2468	2596	1166	1353	1437	34.015182	37.986179	39.779667	18.485624	17.085348	16.812422	1.00027930306886e-08	-0.845812285985865	down
gene-CELE_C55F2.1	699	759	978	1275	1530	1649	8.989998	9.826473	13.015703	17.051958	16.466529	16.227534	8.52644573311945e-06	0.904825037231431	up
gene-CELE_Y38C1AA.5	780	734	816	551	306	370	5.64818	5.488645	6.265305	4.464957	1.911463	2.073912	0.00146511952393264	-0.880279135520314	down
Caenorhabditis_elegans_newGene_2294	44	61	51	20	15	6	0.462747	0.637511	0.564919	0.217066	0.133832	0.051093	0.00249749746562515	-1.86983360355281	down
gene-CELE_F44F1.6	638	576	556	227	287	252	9.924704	8.982516	8.671466	3.557013	3.634942	2.965681	2.45514168846167e-09	-1.16927229353826	down
gene-CELE_B0222.9	1960	1887	2066	553	572	559	12.841228	12.46117	13.586624	3.758839	3.097642	2.806202	1.4051940262707e-35	-1.77282895853207	down
gene-CELE_B0222.8	1	1	9	2727	656	585	0.010534	0.004119	0.104507	36.209923	6.936869	5.727837	1.37100467822876e-12	8.55126925633056	up
gene-CELE_B0222.5	560	567	666	1123	828	1011	9.268727	9.466939	11.057684	19.324392	11.336629	12.826372	0.000173679655492931	0.763836559848405	up
gene-CELE_B0222.4	80	98	122	187	238	132	1.136955	1.401245	1.739977	2.75655	2.796074	1.430653	0.00993434264813134	0.940339857590334	up
gene-CELE_R10H10.1	2019	2527	2474	3383	3977	4642	64.757263	81.696724	79.625977	112.718689	105.509682	114.090057	2.47173280056835e-06	0.808573783618214	up
gene-CELE_C42D4.1	17972	17803	18683	8958	10296	11485	524.512634	523.784607	547.243591	271.561249	248.491943	256.824921	1.762796604018e-09	-0.790142862700719	down
gene-CELE_C32H11.4	491	543	523	2154	1320	1527	10.464398	11.646598	11.173354	47.686146	23.255974	24.926647	1.14767764904814e-12	1.72922737817897	up
gene-CELE_C32H11.1	1734	1515	1578	1132	660	624	30.260635	26.606139	27.697348	19.980183	9.155884	8.27548	0.000973897763003346	-0.949016131627399	down
gene-CELE_C32H11.9	6286	5735	6251	893	933	1203	137.817963	126.768501	137.551102	20.320463	16.906046	20.199749	4.9443859054245e-59	-2.56012653886062	down
gene-CELE_C05D11.5	265	240	326	168	141	138	4.784186	4.368322	5.904421	3.139933	2.104742	1.905425	0.00122284317944197	-0.853824362067223	down
gene-CELE_C05D11.8	2600	2934	2764	697	1795	1595	14.967963	17.023678	15.968447	4.163959	8.542315	7.033111	0.00238659095274379	-0.990427351904162	down
gene-CELE_C32B5.10	739	877	721	1212	1719	1801	14.126317	16.91003	13.831671	24.081451	27.193354	26.394548	1.63074838928312e-07	1.05335812242998	up
gene-CELE_T18D3.4	3900	4765	4308	2447	823	755	15.524853	19.122732	17.212173	10.115093	2.708975	2.302444	0.000213550540708827	-1.62646101353294	down
gene-CELE_K07C5.5	1438	1424	1374	590	559	633	25.943043	25.902245	24.881506	11.054795	8.334907	8.743913	2.945099852079e-19	-1.21100469631896	down
gene-CELE_C07A9.11	179	209	145	380	496	463	2.048126	2.409096	1.660282	4.510885	4.694121	4.054244	7.20864145501331e-09	1.3690264637556	up
gene-CELE_Y59A8B.12	856	807	879	873	1471	1603	29.599451	28.127026	30.501143	31.352644	42.073093	42.483635	0.00730916936688698	0.664542002996406	up
gene-CELE_K09C8.5	748	633	522	285	226	247	4.581683	3.905804	3.204311	1.811014	1.144694	1.15685	4.13581544096015e-08	-1.28618097654099	down
gene-CELE_ZK354.1	293	246	284	199	78	107	19.181459	16.23349	18.651718	13.569504	4.227464	5.379135	0.0088020994562375	-1.05196792852221	down
gene-CELE_ZK354.2	135	197	154	102	48	62	2.397715	3.535081	3.00253	1.931941	0.67221	0.868616	0.00428138579518137	-1.14721470430672	down
gene-CELE_ZK354.3	87	66	80	15	16	30	1.853953	1.411667	1.710177	0.318779	0.279112	0.479157	5.41459966370219e-05	-1.9080931242647	down
gene-CELE_ZK354.5	422	454	545	341	129	228	27.646553	30.028542	35.870834	23.192879	7.004544	11.451338	0.00889587246074297	-0.981794031725289	down
gene-CELE_ZK354.7	62	48	64	15	4	14	1.977328	1.524795	2.045526	0.489606	0.104883	0.31795	0.000149758179040213	-2.3649946937841	down
gene-CELE_K07B1.6	20242	22799	20731	7952	9189	9035	130.811051	148.626347	134.522439	53.496221	49.223572	44.875317	6.37224151955249e-24	-1.24545850033795	down
gene-CELE_Y55B1BM.1	605	761	573	827	1062	949	7.760651	9.90995	7.379962	11.020078	11.344896	9.335056	0.0025184567807345	0.590910367483202	up
gene-CELE_C01G6.7	3224	3256	3376	2028	1343	1491	47.814659	48.677341	50.253593	31.245167	16.462019	16.939054	5.36486562646894e-06	-0.974985814082961	down
gene-CELE_W05F2.3	9931	10066	9909	9657	22639	22548	314.189117	321.025513	314.614136	317.336639	592.329285	546.588196	0.00309540833341838	0.903668981078816	up
gene-CELE_W03A3.1	130	138	106	72	36	70	2.89787	3.096311	2.363227	1.65372	0.654775	1.199223	0.00819874361063373	-1.03268606492399	down
gene-CELE_F52H2.3	28	20	56	145	133	150	1.049185	0.755509	2.084708	5.662068	4.126242	4.315254	7.27619184951673e-06	2.07385403384588	up
gene-CELE_ZK930.2	1224	1143	1315	752	712	827	37.987839	35.76123	40.970844	24.255754	18.278721	19.674023	2.31697920763835e-05	-0.648084824519962	down
gene-CELE_C27A7.6	1570	1798	1733	2045	3179	3356	22.289682	25.755753	24.704932	30.121894	37.257832	35.514384	0.0002559182003544	0.7831993623583	up
gene-CELE_C27A7.1	1208	1200	1289	432	376	347	11.948771	12.269154	12.819361	4.644714	3.022382	2.663436	8.56569824257174e-19	-1.63534940569145	down
gene-CELE_Y69A2AR.19	269	344	429	111	60	76	1.638599	2.112593	2.614373	0.702498	0.296169	0.35153	5.79620021728088e-09	-2.03269989408861	down
gene-CELE_Y69A2AR.18	14466	14776	14982	20594	21181	22966	297.047119	305.861969	308.753235	439.250946	359.671936	361.333252	1.12593565194346e-08	0.587540964217027	up
gene-CELE_C35D10.7	2084	2385	2067	2411	3610	3772	30.330191	34.994072	30.201185	36.450171	43.457814	42.066826	0.00221411610741981	0.617740648462314	up
gene-CELE_LLC1.3	6613	6746	6945	9019	11565	11807	91.442987	94.022464	96.375899	129.542836	132.228445	125.088118	1.66083510536462e-06	0.709450454635923	up
gene-CELE_Y48D7A.2	848	1209	1209	719	263	362	21.964689	31.579382	31.42312	19.348324	5.628125	7.174883	0.00164522969045134	-1.22853796171515	down
gene-CELE_Y116A8C.42	3080	3209	3035	4143	4686	5499	98.535957	103.501686	97.450195	137.690582	123.991737	134.828293	2.34461754350101e-06	0.65461916769766	up
gene-CELE_C34D4.13	629	701	641	836	1028	1205	29.204067	32.786217	29.861069	40.280479	39.444714	42.871742	0.000178936509782694	0.67298977384904	up
gene-CELE_C29A12.1	1799	2391	1989	2552	3952	4345	46.852848	62.782345	51.993675	69.04306	85.127434	86.722343	0.000234073665525686	0.84571292065584	up
gene-CELE_F18C12.1	431	423	416	279	140	81	0.863496	0.854567	0.837123	0.579436	0.230684	0.123552	0.00425388165941257	-1.28415219973145	down
gene-CELE_C28D4.5	121	94	138	63	37	45	2.559286	2.003335	2.917918	1.382564	0.646221	0.72814	0.00163127614983073	-1.24275253646662	down
gene-CELE_F56H1.7	1968	1940	2070	3625	3567	4376	72.12265	71.659912	76.124924	137.972244	108.089989	122.863495	2.36231569554851e-13	0.987461964446568	up
gene-CELE_ZK1251.1	63	109	87	44	11	30	3.248092	5.743551	4.526907	2.368179	0.469426	1.199049	0.00752572834175334	-1.56123891646233	down
Caenorhabditis_elegans_newGene_53	1250	1036	906	686	261	304	7.923404	6.299011	5.376319	4.477407	1.354187	1.397313	0.00100403556983186	-1.29773514584903	down
gene-CELE_C10G6.1	2147	2203	2133	1623	909	956	25.802628	26.70571	25.736529	20.288268	9.024151	8.788725	0.00206494188917824	-0.845116193417069	down
gene-CELE_D2023.2	32475	31933	34775	12855	17157	17724	205.492764	203.688467	220.815287	84.649366	89.815976	86.010677	3.96341103447513e-10	-1.02075104718664	down
gene-CELE_Y66D12A.14	163	113	105	58	34	50	0.46078	0.322354	0.29902	0.170826	0.078906	0.107369	0.000463002263529871	-1.38502182840638	down
gene-CELE_T27E4.3	6187	6087	6140	39538	23867	28585	319.700378	317.0737	318.412415	2122.081055	1019.876831	1131.694336	2.48173629904129e-25	2.36529261362182	up
gene-CELE_T27E4.2	5942	5982	6082	26811	18053	23620	314.766571	319.432404	323.350616	1475.252686	790.88678	958.726501	5.46545450912329e-25	1.96781894365071	up
gene-CELE_T27E4.9	5756	5750	5834	37290	21863	25797	335.970032	338.340973	341.712769	2260.855713	1055.334106	1153.728149	7.91604567728503e-23	2.3380446849409	up
Caenorhabditis_elegans_newGene_314	42	41	45	96	163	192	0.431038	0.431773	0.52357	1.043811	1.408888	1.698119	1.1562000204277e-06	1.84553881390744	up
gene-CELE_F35C5.9	1547	1317	1502	3779	1990	2377	29.36459	25.196537	28.605686	74.52063	31.237665	34.580139	0.000780064546358047	0.945722955333527	up
gene-CELE_ZC53.1	535	478	490	529	1130	1146	7.007842	6.321947	6.440454	7.196444	12.259622	11.518623	0.00256043487323274	0.928911051501189	up
gene-CELE_C49F5.3	604	546	524	649	1180	1154	21.477852	19.580536	18.712029	23.995832	34.745937	31.483158	0.000984485689423529	0.865391343086561	up
gene-CELE_K06H7.2	583	567	521	388	292	279	10.644364	10.427276	9.547146	7.359943	4.409965	3.903412	0.00101183955902908	-0.75551767644836	down
gene-CELE_M116.1	571	437	467	295	280	376	14.528195	11.219634	11.926447	7.78036	5.885593	7.332839	0.00642880088488558	-0.600410641055937	down
gene-CELE_R09E10.5	2619	2195	2075	780	343	319	13.239865	11.187818	10.528478	4.092945	1.431053	1.234175	3.33134357448488e-09	-2.20120526163514	down
gene-CELE_M116.4	561	443	461	286	279	378	14.274304	11.349336	11.776374	7.543659	5.871168	7.362967	0.00578628182169548	-0.603144359758957	down
gene-CELE_C45B2.5	682	594	583	1023	1093	1152	12.551029	11.012535	10.766319	19.564173	16.638788	16.252993	3.92784059673859e-08	0.851240636676454	up
gene-CELE_H20J04.8	2477	2665	2397	2861	3833	4407	74.166405	80.436745	72.018456	88.989876	94.910103	101.112617	0.00119211117020086	0.591415028809866	up
gene-CELE_H20J04.9	586	649	582	783	951	1034	16.286564	18.205608	16.231409	22.625631	21.887144	22.041136	0.00010621665216392	0.643484988830606	up
gene-CELE_C27A2.2	18641	20596	19542	32457	30716	38189	919.875427	1024.542603	967.818176	1663.642944	1253.480347	1443.875244	6.41826842675847e-11	0.822623714924671	up
gene-CELE_T20B12.7	5730	5673	5751	8202	8834	9936	152.877502	152.597	153.994675	227.329514	194.928619	203.132492	3.71462617289926e-09	0.688884519594515	up
gene-CELE_M02B7.1	777	890	779	979	1382	1561	17.795521	20.551199	17.906746	23.30336	26.199059	27.412285	0.000542871355083397	0.714515739559539	up
gene-CELE_M02B7.4	1102	1212	1087	265	795	609	15.859113	19.424198	16.38583	4.26156	9.759578	6.990649	0.0064709714737796	-0.993478989884814	down
gene-CELE_F53A9.10	5155	4815	4883	10659	6190	8348	85.91478	80.89164	81.674751	184.52095	85.311882	106.598892	0.000532214770403949	0.804822725068327	up
gene-CELE_C29F9.3	427	343	318	205	228	176	8.114813	6.528002	5.849439	3.688096	3.456554	2.482704	0.00154885033805366	-0.794139144990574	down
gene-CELE_Y63D3A.7	682	712	658	931	957	1287	39.156513	41.197769	37.87928	55.522526	45.415165	56.599503	0.000154968828898508	0.663002051962868	up
gene-CELE_ZK669.4	3676	3788	3690	4521	6059	6460	51.686489	53.695572	52.075989	66.032936	70.462708	69.60099	9.72523113024509e-05	0.645690149302418	up
gene-CELE_ZC53.7	621	658	622	715	1296	1606	6.816571	7.272525	6.842094	8.144908	11.760693	13.508276	0.000926056540956676	0.954992259342404	up
gene-CELE_F36H12.7	556	527	628	383	174	287	36.506042	34.869328	41.384296	26.092213	9.429712	14.397569	0.00245018867442887	-0.978198108492111	down
gene-CELE_ZK154.3	507	562	586	4346	1084	1056	8.172778	9.126323	9.47718	72.772972	14.449512	13.043952	8.63047606559214e-05	2.03514469620929	up
gene-CELE_F36H12.1	535	473	517	266	206	266	18.510477	16.484394	17.961592	9.566005	5.889934	7.035409	1.10958655467634e-06	-1.00972763992914	down
gene-CELE_F44E2.8	4028	4816	4230	4557	7004	7676	88.152893	106.266533	92.924942	103.606613	126.780685	128.731781	0.00589842386133433	0.590157711027177	up
gene-CELE_F44E2.4	1384	1201	1274	1005	433	427	8.273967	7.2329	7.63901	6.239717	2.139624	1.953082	0.00727329229605058	-0.995154022454379	down
gene-CELE_K12C11.4	1823	1827	1880	1246	1013	1059	10.092745	10.24364	10.352377	7.185287	4.761751	4.583039	2.86476224139459e-05	-0.694820230626048	down
gene-CELE_K12C11.2	6888	7211	6575	6860	11272	13054	349.46109	368.822266	334.763977	361.527649	472.947296	507.437164	0.00814976909466133	0.622998382695566	up
gene-CELE_K12C11.1	2986	2976	3173	3719	4621	5182	46.102742	47.791396	49.155701	60.3468	58.981543	62.179065	0.000150315875875934	0.599406334926802	up
gene-CELE_C26D10.4	314	346	307	214	142	135	3.080356	3.422699	3.025511	2.180924	1.153008	1.014131	0.00116244053042848	-0.929567569161466	down
gene-CELE_C01F6.9	1488	1653	1437	1830	2144	2739	100.032684	112.028053	96.916542	127.760063	119.217911	141.068451	0.00107029426657434	0.585210583169957	up
gene-CELE_Y119C1B.4	1176	1342	1075	1604	1998	2015	29.582809	34.034782	27.126001	41.9282	41.574074	38.849621	3.61500233904769e-05	0.682902760239458	up
gene-CELE_T20G5.11	3126	3523	2825	3182	5506	5835	65.463051	74.367546	59.377934	69.210068	95.348106	93.623215	0.00795719119982105	0.648808459920514	up
gene-CELE_T08B2.12	440	527	544	226	136	138	17.052687	20.594564	21.17963	9.070754	4.361136	4.082917	1.91344651809905e-07	-1.54744245255323	down
gene-CELE_F48E3.4	5825	6806	5787	8649	11568	12163	136.368759	160.630264	135.97467	210.33844	223.970474	218.182632	6.01029189243371e-07	0.850007419797199	up
gene-CELE_Y47G6A.19	352	401	387	1482	438	551	5.160294	6.001841	5.764937	22.571944	5.365354	6.266803	0.00955393190181902	1.17392624299354	up
gene-CELE_C55B7.4	1221	3241	1577	158	211	138	20.708299	39.328272	27.846982	1.546023	1.511344	0.93826	1.82895118311452e-20	-3.52064285931465	down
gene-CELE_C55B7.2	639	651	671	471	318	378	7.712096	7.916598	8.118042	5.901458	3.16813	3.489974	0.00150537015595435	-0.706367165812139	down
gene-CELE_T13C5.5	2562	2833	2748	1224	1202	1458	31.339617	34.939556	33.736923	15.552305	12.160067	13.662888	1.29538833986608e-14	-1.0315542944354	down
gene-CELE_Y51H7C.1	504	556	541	1337	3009	3491	8.202229	9.115022	8.830919	22.596489	40.503948	43.533062	1.29400660756309e-12	2.31728734439214	up
gene-CELE_C46F4.2	9175	9977	9548	5169	3709	3838	64.189901	69.090303	66.551245	37.29838	21.340262	20.542277	8.32406993216917e-09	-1.12895108244036	down
gene-CELE_T13B5.4	286	508	537	136	75	54	6.82052	12.211898	12.852293	3.356188	1.471376	0.980479	1.61447306566397e-07	-2.27161126432091	down
gene-CELE_ZC513.6	15160	16552	15268	14706	32888	30625	246.948502	271.806763	249.600082	248.826462	443.02652	382.224213	0.00772622351435225	0.767057377247462	up
gene-CELE_C10H11.10	2736	3318	3062	3138	6234	6558	49.195702	60.1591	55.265446	58.613014	92.716255	90.369545	0.00257334190777884	0.835734521936794	up
gene-CELE_Y54G2A.49	304	198	240	75	137	137	14.796763	9.79407	11.777257	3.891853	5.56258	5.315598	0.00214086629023315	-1.05875444846774	down
gene-CELE_T03F1.3	4448	4535	4570	6415	7858	8319	78.819412	80.997589	81.260231	118.067741	115.153854	112.944031	2.72298849893627e-08	0.772775668170693	up
gene-CELE_F33C8.3	248	335	252	948	323	570	6.401479	8.740838	6.536799	25.490381	6.901239	11.305282	0.00288518243913166	1.19067312966241	up
gene-CELE_W03D8.6	3274	2903	3153	2330	1806	1475	16.19796	15.852324	16.066487	12.900555	7.418527	6.093353	0.00312526551868428	-0.686071492047523	down
gene-CELE_W03D8.5	47	51	51	11	4	5	1.282674	1.411813	1.388042	0.294521	0.089241	0.093825	9.80079227461182e-06	-2.84964437579868	down
gene-CELE_C05D2.3	82	94	51	37	10	18	1.286823	1.487805	0.802929	0.602948	0.124831	0.214242	0.00427465441939377	-1.75088112099869	down
gene-CELE_F08H9.7	560	424	493	1310	1660	1637	10.892385	8.309701	9.617171	26.48831	26.718658	24.408836	1.01349636648199e-17	1.67608208684562	up
gene-CELE_F42G8.7	291	275	258	122	134	111	2.814495	2.242715	1.933528	1.451288	1.329665	0.520827	1.66531062323724e-06	-1.12478577665671	down
gene-CELE_K02D7.1	9670	9810	10702	7540	5124	6055	202.512787	207.109039	224.948578	164.016617	88.731567	97.15789	0.00113547583440646	-0.646825878768681	down
gene-CELE_K02D7.3	3429	3498	3478	15055	15329	19804	61.20274	82.101929	82.572164	278.478657	225.725503	270.186295	3.655635644916e-59	2.30377012980492	up
gene-CELE_K02D7.4	1894	1741	1940	3118	2425	2627	16.600414	15.381359	17.057714	28.385563	17.575111	17.636154	0.000823577411986091	0.592791816738722	up
gene-CELE_F16B4.12	760	664	671	473	193	167	12.298155	10.865161	10.922666	7.866594	2.539058	2.026099	0.00241505255755474	-1.27331954620416	down
gene-CELE_K02F3.3	2254	2460	2739	721	746	901	58.950714	64.858582	71.896278	19.5814	16.117813	18.054064	6.46548741686751e-24	-1.61927410883621	down
gene-CELE_K02F3.2	4708	4794	4878	1320	2750	2569	36.913995	37.894923	38.387998	10.742321	17.822544	15.424271	7.46175898429061e-05	-1.08355034944723	down
gene-CELE_F11C1.5	6293	6294	6068	2153	3001	2781	32.20146	31.586125	28.58796	10.913427	11.763318	10.224331	6.20023758006974e-13	-1.1962453704817	down
gene-CELE_C05D2.4	332	371	327	639	582	645	5.035067	5.683874	4.990739	10.096466	7.314004	7.51762	6.55085718412885e-08	0.897500389628932	up
gene-CELE_F42G8.8	74	106	99	50	24	26	1.491497	2.157291	2.014475	1.052011	0.393245	0.398967	0.00241463954176361	-1.42954562081255	down
gene-CELE_ZC84.1	178	188	161	99	40	59	0.827471	0.883162	0.751682	0.477953	0.154493	0.210736	0.000884100858514366	-1.36452695213145	down
gene-CELE_C17F4.5	1064	1199	1168	1508	2798	2781	23.12196	26.269793	25.474426	34.030926	50.297741	46.308029	2.55087212969518e-05	1.078589228591	up
gene-CELE_R13F6.1	722	768	669	1095	1250	1609	31.699574	33.980896	29.483263	49.957584	45.404003	54.156796	7.63816129198991e-07	0.90599123899871	up
gene-CELE_R13F6.3	438	426	445	911	896	954	8.157752	8.006397	8.31251	17.635046	13.810921	13.624165	1.85450764980961e-14	1.11525148498177	up
gene-CELE_R13F6.4	5290	4538	4304	2281	3122	2719	15.437169	13.387189	12.654393	6.861593	7.535816	6.076581	3.45956385067098e-05	-0.760966338155322	down
gene-CELE_R13F6.6	298	387	369	249	205	166	3.168288	4.190993	4.007098	2.674523	1.761744	1.352137	0.00818936921208487	-0.717249782656617	down
gene-CELE_ZK593.7	741	817	775	1948	1655	2075	43.437653	48.260777	45.562183	118.59687	80.24984	93.20752	3.46951464900234e-18	1.32131807710764	up
gene-CELE_Y53G8AL.2	4663	4765	4809	6689	6955	7452	80.805984	83.246536	83.63195	120.403519	99.676041	98.952843	1.14968783518876e-08	0.605160814988573	up
gene-CELE_F26G1.7	130	186	191	103	45	73	8.472105	12.296235	12.564098	6.993036	2.434885	3.667585	0.00465965211008878	-1.15345053434913	down
gene-CELE_F01F1.9	3295	3361	3345	4972	5575	6554	46.983803	48.321423	47.879345	73.65538	65.752617	71.611687	3.23410851988836e-09	0.808439853430018	up
gene-CELE_F01F1.8	11955	12503	11891	16017	18804	20127	157.667633	166.737934	157.892719	219.408569	205.08168	203.63167	4.6472101419379e-07	0.632542889972079	up
gene-CELE_C02H7.3	1207	1032	1198	642	400	376	6.639052	5.69242	6.711095	3.640496	1.804031	1.572071	9.84764285046127e-06	-1.22969416647881	down
gene-CELE_F01F1.6	2720	2728	2557	3992	4671	4896	34.875896	35.271515	32.914715	53.179775	49.541454	48.112473	7.37803850611606e-10	0.79714805503763	up
gene-CELE_ZK75.1	177	230	221	56	60	71	7.611972	9.979112	9.522813	2.464689	2.125737	2.320092	8.14996699030698e-10	-1.71075213428948	down
gene-CELE_F28F8.2	21641	20348	24541	3412	2509	2886	261.977203	248.318619	298.156342	42.901455	25.11706	26.761429	2.2747749130806e-52	-2.87664410709026	down
gene-CELE_C27D8.3	1751	1597	1670	1021	1024	976	15.015471	13.698955	14.26557	9.063771	7.215493	6.397297	1.82497322127751e-06	-0.691774669334825	down
gene-CELE_ZC247.1	2521	2423	2279	638	812	716	4.768444	4.620711	4.325974	1.25208	1.269056	1.037498	4.78413532695651e-26	-1.69822658038911	down
gene-CELE_C27D8.4	1374	1577	1356	1661	2515	2648	31.520531	36.458569	31.217035	39.570389	47.717598	46.539963	0.000846944835443924	0.698069739210375	up
gene-CELE_F43D2.1	2259	2602	2448	3091	4069	4675	64.265999	74.626732	69.902031	91.354279	95.762306	101.94455	5.32796300381802e-05	0.728769269444714	up
gene-CELE_C26C6.5	8898	9225	8617	3989	6512	5609	60.513633	63.258377	58.848955	28.190754	36.61044	29.223735	0.000719576583201734	-0.69415653866711	down
gene-CELE_C26C6.3	153	133	123	80	44	28	1.703054	1.484915	1.372588	0.917103	0.398769	0.235023	0.00383497422309904	-1.3717876841622	down
gene-CELE_Y73B6BL.24	2867	2714	2753	6519	3840	4995	58.432785	55.75301	56.311172	138.018631	64.733971	78.00779	6.61497627413109e-05	0.924486026556515	up
gene-CELE_F54B11.11	53	49	53	138	187	156	0.703717	0.651046	0.710215	1.91483	2.065597	1.600646	4.93974048888562e-08	1.67271789995391	up
gene-CELE_F42G2.5	80	103	80	14	13	41	1.288772	1.673794	1.291357	0.21991	0.164788	0.496653	0.000487422642045368	-1.93215695584867	down
gene-CELE_C36A4.3	835	650	738	440	279	273	11.860019	9.300503	10.516412	6.482186	3.270942	2.968206	7.08871843241842e-05	-1.11798205732249	down
gene-CELE_C16C10.10	1361	1586	1439	2419	2651	3012	34.172123	40.147015	36.272171	63.084412	55.056648	57.955921	4.33678104204803e-11	0.918599336772752	up
gene-CELE_C16C10.11	5114	4867	5389	7310	7754	9249	184.72847	177.229706	195.370667	274.28894	231.640167	255.996475	4.73305224964099e-07	0.695726595161511	up
gene-CELE_T09A5.7	408	387	431	610	857	959	21.204945	20.268509	22.438011	32.921265	36.806087	38.199432	2.80403770186081e-06	1.01623256796734	up
Caenorhabditis_elegans_newGene_1531	21091	23725	20207	9644	11537	11917	38.58675	43.754951	37.102299	18.325163	17.453793	16.704842	9.22399629335364e-12	-0.9362782731562	down
gene-CELE_F29F11.1	7874	8301	7805	9667	14054	14276	122.790482	130.496964	122.145027	156.576691	181.234467	170.56752	0.000115883770962732	0.698666393038288	up
gene-CELE_Y69A2AR.30	3082	3108	2812	3901	4960	5169	70.301308	75.675328	63.706865	96.122567	97.120459	96.816443	9.49357467051104e-06	0.676177275872356	up
gene-CELE_C24A8.3	4006	3505	3561	1110	2093	1806	14.980494	13.215122	13.36522	4.311993	6.472505	5.174828	9.27205259035793e-06	-1.11043838903779	down
Caenorhabditis_elegans_newGene_2632	188	171	172	36	38	64	1.433668	1.317312	1.314461	0.281233	0.235405	0.372172	1.26667674568586e-08	-1.91533165826092	down
gene-CELE_F56D2.5	823	822	779	473	387	385	11.198486	11.281933	10.650181	6.684266	4.35322	4.018397	1.04610752691676e-06	-0.917915422928902	down
gene-CELE_F54D11.1	7884	7099	7544	11228	10593	11758	126.305183	114.639404	121.293381	186.827927	140.341888	144.323669	8.07423275082201e-07	0.613678274466846	up
gene-CELE_F58F12.12	46	28	29	97	74	63	2.848672	1.737287	1.760899	6.219925	3.765279	3.00277	0.00651210038091354	1.2291844971506	up
gene-CELE_C14A6.13	61	90	86	28	21	11	2.018164	3.005349	2.853915	0.93764	0.573068	0.268541	0.000232056448167357	-1.92723073136062	down
gene-CELE_ZK1193.2	1677	1647	1941	535	917	1003	6.524227	6.457906	7.578332	2.16166	2.946812	2.989001	2.60183062105148e-05	-1.07152503870252	down
gene-CELE_C01G8.9	15824	15861	15462	6876	12247	10170	62.601261	63.274179	61.584476	28.488837	40.122118	30.901897	0.00400277936200123	-0.650391175723761	down
gene-CELE_T28H11.5	863	1074	1033	514	277	297	16.524082	20.735397	19.848314	10.212955	4.389245	4.350703	3.54295099431586e-06	-1.39881494484036	down
gene-CELE_W01D2.1	8150	6948	7352	10505	9165	13891	599.123108	514.871277	542.423889	802.170532	557.146729	782.413086	0.00107946729473042	0.611291392269839	up
gene-CELE_W01D2.5	1744	1919	1962	2143	3168	3120	32.477873	36.120603	36.877937	41.443209	49.120942	45.708375	0.00136763815022767	0.618670697133638	up
gene-CELE_Y48E1B.7	1154	1411	1259	545	795	799	9.260663	11.413093	10.132778	4.542563	5.273497	4.908976	8.55453577276358e-05	-0.802232106880566	down
gene-CELE_Y51H7BM.1	204	232	177	226	426	387	3.014446	3.457941	2.630865	3.462662	5.210975	4.388031	0.00844718420343617	0.796766389529764	up
gene-CELE_T24C4.2	1652	1495	1533	711	962	1115	20.102888	18.347612	18.722589	8.984061	9.677671	10.39974	0.000290388373368983	-0.715743528615436	down
gene-CELE_T22E5.3	102	84	86	38	19	27	1.55003	1.285289	1.315379	0.595075	0.235439	0.31658	0.000154444665963009	-1.65306176620919	down
gene-CELE_W08F4.3	4115	4485	4365	4638	8547	9295	117.365417	128.965607	124.939064	137.41478	201.606293	203.133942	0.00135512601408899	0.823804247023945	up
gene-CELE_R05H5.3	8774	9677	8871	10331	17088	18631	254.579208	283.05307	258.331116	311.373169	410.054321	414.226807	0.000556479863729566	0.784636299851588	up
gene-CELE_R05H5.4	1457	1897	1509	1956	2740	2822	16.246855	21.324442	16.880022	22.651663	25.266375	24.111275	0.000875861421354286	0.665253250699529	up
gene-CELE_T08B1.1	2249	2216	2134	3852	3394	3408	27.302059	27.097513	25.918172	48.542659	34.486018	31.750018	4.15981107008122e-07	0.733201127509037	up
gene-CELE_T08B1.3	888	846	743	477	333	374	16.118277	15.490206	13.529157	8.998742	4.994268	5.193345	4.44913563665979e-06	-1.02123848062521	down
gene-CELE_F32D1.7	4866	5017	4802	4758	8814	9680	86.521538	89.923462	85.693985	87.878197	129.612061	131.887909	0.007470492735749	0.692360744258139	up
gene-CELE_F54E12.5	93	99	128	130	214	251	3.637201	5.063124	5.041496	5.770995	6.783697	8.555973	0.00692951140506683	0.923027603351098	up
gene-CELE_Y74C9A.2	7446	6035	6770	12214	8913	10248	265.082393	217.101275	243.021574	450.695926	262.631787	280.380004	0.00053316707588096	0.672302504473819	up
gene-CELE_F53F4.10	6001	6018	5807	8889	9381	10664	177.401489	179.317429	172.286194	272.942902	229.323639	241.522949	1.02366760395017e-10	0.735156153557312	up
gene-CELE_Y55F3BR.1	2797	2881	2771	3196	4546	4641	28.752741	29.852274	28.588108	34.116566	38.644318	36.547169	0.00103226238205417	0.586103486184718	up
gene-CELE_T28C6.5	121	134	104	77	43	56	1.558369	1.737244	1.333969	1.029838	0.455533	0.553078	0.00794216193997383	-0.98333752730833	down
gene-CELE_F35D2.3	729	617	588	488	227	308	15.580559	13.301672	12.614235	10.826339	4.000189	5.045869	0.00737391803575624	-0.872635147342255	down
gene-CELE_C35D10.2	696	869	864	615	208	301	12.543933	15.786813	15.625381	11.509151	3.088207	4.149562	0.00840744789243921	-1.05928604805602	down
gene-CELE_C35D10.6	2342	2528	2204	2702	3575	4183	50.891281	55.379391	48.067593	60.994389	64.252861	69.658684	0.00122792134938539	0.597407107254687	up
gene-CELE_T22B7.7	10	10	35	103	93	194	0.152692	0.157387	0.543463	1.662527	1.199575	2.317973	4.67279843197376e-06	2.84308399796601	up
gene-CELE_T22B7.4	595	608	522	234	198	243	8.010372	8.256915	7.049295	3.264948	2.195771	2.507987	4.36194804960127e-12	-1.31467872052546	down
gene-CELE_C25H3.11	5522	5910	5581	2103	4100	3653	13.407626	14.464881	13.598526	5.298839	8.227897	6.796697	0.0028606654149931	-0.753573510993765	down
gene-CELE_F40F8.4	362	362	420	252	124	111	13.552624	13.689095	15.811045	9.789453	3.846289	3.181596	0.00195898222567164	-1.17930567105343	down
gene-CELE_K05B2.3	1930	1839	2009	3573	2886	3189	23.766342	22.832369	24.837027	45.708164	29.398046	30.090563	1.27566234191409e-06	0.78023408223892	up
gene-CELE_2RSSE.1	2837	2751	2586	1728	1701	1785	32.627358	32.19536	29.996851	20.866067	16.228186	16.021064	5.99776611756585e-07	-0.6093002595888	down
gene-CELE_C01G10.12	337	403	332	455	591	624	13.543382	16.324785	13.39995	18.969643	19.642384	19.227058	0.000813177661128933	0.676252085383115	up
gene-CELE_C41G7.6	146	188	164	92	34	66	4.589774	5.958185	5.19342	3.006153	0.882044	1.590268	0.0018215640524956	-1.33066259687131	down
gene-CELE_F10A3.2	36	29	30	162	57	64	0.93217	0.748349	0.765503	4.368086	1.211397	1.277509	0.00366180992133981	1.62926904801429	up
gene-CELE_F23B2.12	1615	1638	1439	2941	2650	2818	11.446628	11.707923	10.234034	21.655823	15.538345	15.309215	2.56765616923339e-10	0.882798678588088	up
gene-CELE_F23B2.11	654	641	537	1325	1376	1413	4.9005	4.838937	4.038601	10.313478	8.52138	8.110097	4.03962462514685e-15	1.20677054995622	up
gene-CELE_Y119D3B.16	1825	1905	1804	612	1223	1060	21.478601	22.601686	21.310337	7.479857	11.90557	9.556758	0.000660619115021233	-0.900477943782554	down
gene-CELE_T01D3.6	9262	9518	9888	5801	3841	3822	80.007539	82.880063	85.729844	52.047947	27.434512	25.289285	4.6124840261361e-06	-1.04331616004561	down
gene-CELE_C26F1.3	1292	1438	1209	1670	2327	2546	53.208771	59.698898	49.978642	71.472092	79.27565	80.362572	7.56538293229172e-05	0.766491861448015	up
gene-CELE_C26F1.4	20948	21997	21647	31931	29663	36314	1064.957886	1127.35437	1104.451782	1686.175659	1247.102905	1414.522095	1.07264624525978e-07	0.636813909523369	up
gene-CELE_F55H12.5	110	129	90	67	44	39	2.755847	3.271605	2.254376	1.746622	0.896834	0.735347	0.00648527276680745	-1.08264762609042	down
gene-CELE_F55H12.4	829	1157	1063	2674	1275	1463	28.514648	40.123627	36.685734	95.53334	36.262108	38.555611	0.00698949896884993	0.87974445948336	up
gene-CELE_F55H12.6	177	209	178	95	93	131	3.957592	4.727775	3.865644	2.288343	1.721976	2.261802	0.0030939928251584	-0.787478747613919	down
gene-CELE_F55H12.3	2055	2012	1864	547	872	670	5.577219	5.505493	5.077783	1.541768	1.956679	1.391613	1.15536610044065e-11	-1.46594670620104	down
gene-CELE_F58D2.2	199	161	205	96	73	64	2.47754	2.011587	2.554078	1.231615	0.743102	0.609497	0.000121381259475474	-1.23395046633047	down
gene-CELE_F40F4.6	48147	44251	48359	28362	28711	25791	179.48394	166.469505	181.557053	109.5774	88.395188	73.581868	4.85651034379238e-07	-0.722978580343272	down
gene-CELE_F54D11.2	5911	5885	6120	1459	4107	3233	29.738487	29.845055	30.898241	7.624279	17.087351	12.460476	0.00322131896339809	-0.993759394040877	down
gene-CELE_F54D11.4	79	89	112	120	162	263	2.715852	3.088815	3.862576	4.305186	4.623462	6.94847	0.00863731900854059	0.984113624978609	up
gene-CELE_R102.4	1251	1122	1129	1776	2011	2312	20.031688	18.218702	18.279569	29.143337	25.858098	28.174135	5.20037389093348e-08	0.834773105441145	up
gene-CELE_K11B4.2	735	864	686	858	1394	1416	31.918669	37.830959	29.930466	38.728386	50.098434	47.141953	0.00243376987824582	0.717447404023371	up
gene-CELE_T22E5.5	4067	3583	4022	13689	5600	6762	69.009979	61.286533	68.48037	241.274857	78.575638	87.916046	0.000448290417413416	1.20906273584051	up
gene-CELE_F32D1.6	2269	2377	2056	2199	4519	4498	80.136863	84.30605	73.187455	80.765543	132.064353	123.354901	0.00553469740393639	0.774065606708999	up
gene-CELE_F32D1.5	12371	12391	12808	15071	21676	23385	252.776668	255.2459	262.660487	319.884753	366.27969	366.11916	0.000137181926285403	0.711085470417086	up
gene-CELE_Y71G12B.11	8680	7809	7422	4058	3600	3553	27.118198	27.623156	23.065427	13.229433	9.645757	8.422724	1.50071741554118e-11	-1.05067116302481	down
gene-CELE_F32D1.2	1206	982	955	1554	1347	2194	84.00248	68.911438	66.744171	112.395546	77.547493	117.082481	0.00123185343785689	0.726793501681825	up
gene-CELE_F55F10.1	7594	8424	7952	1660	4780	4254	14.561531	16.265759	15.264035	3.266179	7.557719	6.220447	0.00109308486265133	-1.13437529402061	down
gene-CELE_Y55F3BL.4	225	186	235	326	350	396	6.306701	5.266018	6.612667	9.516063	8.125455	8.518929	0.000368261612988057	0.765091797106987	up
gene-CELE_W01G7.3	684	695	756	798	1389	1634	37.37793	38.320454	41.494671	45.3312	62.813141	68.478668	0.00131903093969384	0.867469536882583	up
gene-CELE_F46B3.1	144	153	166	15	12	10	5.865093	6.292338	6.795065	0.613277	0.404675	0.296439	3.60081174123283e-19	-3.60284699192316	down
gene-CELE_C37C3.8	3479	3445	3443	2296	1652	1968	60.680884	61.000423	61.116453	41.250742	24.223021	26.611196	2.11479386253067e-05	-0.767796986261152	down
gene-CELE_Y113G7B.17	16219	17776	16634	24066	27785	30189	319.264069	352.731293	328.617706	492.063202	452.295349	455.320557	5.05418458144906e-09	0.732944762200312	up
gene-CELE_Y113G7B.12	209	208	253	134	150	129	1.554339	1.558045	1.886715	1.034594	0.920233	0.731741	0.00826217408036586	-0.6579109172993	down
gene-CELE_F18E3.12	156	139	168	44	44	89	14.531896	13.058573	15.653747	4.198349	3.348153	6.309856	0.000365562072384169	-1.36400425728061	down
gene-CELE_F46E10.1	1423	1411	1496	3338	5077	5051	14.848572	14.836978	15.684019	36.301867	43.816193	40.392727	4.89175205933446e-17	1.67043885758571	up
gene-CELE_Y37E11B.3	515	527	573	673	999	1057	22.372955	23.08464	24.95017	30.341233	36.350172	35.16704	0.000291678268941046	0.789386198508976	up
gene-CELE_R06B9.6	2201	1768	1907	2291	3262	3376	30.156929	24.424173	26.222483	32.604366	36.959625	35.440269	0.00165498806415259	0.636267646349028	up
gene-CELE_F46E10.2	887	708	694	440	295	429	39.137421	31.517738	30.716686	20.164515	10.752448	14.484348	9.44825615552089e-05	-0.938357455373634	down
gene-CELE_K08E5.3	2640	2389	2338	1424	932	854	5.755067	5.314686	5.700393	3.221957	1.67844	1.494379	6.72131584027532e-06	-1.14987008440159	down
gene-CELE_C12D12.5	633	503	568	409	271	391	14.957107	12.115445	12.8437	9.577853	5.452923	7.002992	0.00930491772518584	-0.633019958498314	down
gene-CELE_K08E5.1	158	126	128	61	45	56	0.910555	0.728114	0.738376	0.361338	0.213228	0.245974	5.53032854790301e-05	-1.30787750262935	down
gene-CELE_F42G2.2	1272	1164	1122	510	388	416	15.874624	14.51577	14.195928	6.724479	4.102367	4.08792	1.05282860627153e-12	-1.39457610756281	down
gene-CELE_F42G2.3	120	148	141	63	50	58	1.254125	1.566794	1.488296	0.683715	0.427232	0.464938	7.22544671634466e-05	-1.21711193943211	down
gene-CELE_F35E2.6	39	41	54	18	14	17	0.443518	0.471531	0.619104	0.210075	0.127974	0.150833	0.00571662274126738	-1.41337281051246	down
gene-CELE_Y59H11AM.2	63	82	127	50	29	29	1.740294	2.299862	3.54616	1.450107	0.651072	0.600575	0.00886254632221324	-1.28671500245018	down
gene-CELE_Y46H3A.7	1053	1184	1026	1384	1728	1970	25.883322	29.341026	25.326824	35.356133	35.146545	37.126804	9.26564675542034e-05	0.674070992303531	up
gene-CELE_K07F5.1	412	352	417	263	98	158	27.003321	23.243559	27.438761	17.898556	5.284303	7.944238	0.0032220126056551	-1.14081763889261	down
gene-CELE_Y46H3A.3	2362	2405	2535	13578	9877	12402	122.63752	125.469268	131.95615	735.624634	422.94577	494.375992	1.11476414278067e-40	2.33581078930134	up
gene-CELE_Y46H3A.2	2628	2610	2467	28644	15150	18519	103.512657	103.644531	97.545738	1172.268677	493.632874	559.061096	7.19223473967716e-31	3.06274134381033	up
gene-CELE_C02F5.7	5562	6099	5890	3544	2733	2904	49.411547	54.248794	52.354742	32.418383	19.936962	19.765509	2.10538114985761e-07	-0.891284085302628	down
gene-CELE_C02F5.9	4262	4447	4171	6359	8273	9314	122.400665	128.728363	120.216759	189.672913	196.473022	204.951447	2.17831527056295e-08	0.928359724646174	up
gene-CELE_M02D8.3	1224	1182	1081	503	845	836	10.284051	10.008816	9.112477	4.383602	5.868009	5.376688	0.00650620744555263	-0.641759132376699	down
gene-CELE_C01G12.8	227	364	327	130	107	58	1.824086	2.945817	2.63721	1.07988	0.705366	0.351971	5.72942418917079e-05	-1.58146444764571	down
gene-CELE_R05F9.8	322	379	396	273	106	150	21.106825	25.062483	26.036364	18.592014	5.73685	7.534416	0.00977950072529566	-1.00287521343501	down
gene-CELE_R06B9.1	185	194	193	12	0	5	3.398275	3.596333	3.554612	0.227161	0	0.069241	4.60679077328514e-14	-5.02516994259028	down
gene-CELE_C24D10.2	58	75	74	40	21	16	2.629006	3.397973	3.360976	1.846654	0.770375	0.545799	0.00918009491985878	-1.37248877287214	down
gene-CELE_C24D10.5	229	217	204	250	379	433	5.625576	5.360087	5.012844	6.370576	7.697913	8.16045	0.00486156201381554	0.739435816917803	up
gene-CELE_C24D10.6	1540	1754	1573	2204	3229	3578	65.780785	75.550316	67.45771	97.834091	114.096123	117.141457	6.43370516708269e-06	0.921713037041932	up
gene-CELE_F09B9.1	11265	11271	11037	4047	2624	4078	126.7275	127.808583	124.602793	47.319598	24.428278	35.171673	6.14516235773518e-15	-1.60589432631826	down
gene-CELE_F41E6.12	60	59	93	258	186	222	1.424835	1.391097	2.207956	6.358832	3.650904	4.044255	3.80829631248294e-07	1.69042771957942	up
gene-CELE_T03E6.8	204	210	164	116	93	63	3.544161	3.676235	2.843578	2.08689	1.328495	0.834561	0.00295154219596395	-1.03584889518727	down
gene-CELE_F53B1.2	864	1020	950	1092	1457	1602	12.444587	14.812845	13.735871	16.342968	17.354982	17.685755	0.00182185664182935	0.58517344535967	up
gene-CELE_C49C3.1	660	778	738	402	488	524	6.766887	8.036073	7.595949	4.274282	4.131797	4.115835	0.000893538472854959	-0.585358632514625	down
gene-CELE_C54G6.1	624	727	681	852	1087	1280	14.064806	16.511353	15.409026	20.053245	20.25655	22.192865	0.000286053075845046	0.697220034135726	up
gene-CELE_C49C3.4	9299	8497	9193	5076	5770	5908	51.806055	45.707795	49.204053	29.928336	25.942484	25.89974	4.36630184943853e-07	-0.651216819190112	down
[truncated: 1,323 more rows]
