# Supplementary material for: Curcumin supplementation increases longevity and antioxidant capacity in Caenorhabditis elegans
Source: Front Pharmacol. 2023 Jun 6;14:1195490. doi: 10.3389/fphar.2023.1195490 (PMC10279890; doi:10.3389/fphar.2023.1195490)
Supplement: Supplementary file 1 [file DataSheet1.zip › Additional file/3-GO.xls]

#GO_classify1	GO_classify2	All	DE	DE_ID
#Total_gene		14756	2516	--
cellular component	extracellular region	363	66	gene-CELE_F38E1.7;gene-CELE_F56H11.1;gene-CELE_ZK75.1;gene-CELE_C31H1.5;gene-CELE_K12D12.3;gene-CELE_F10E7.4;gene-CELE_C08G9.2;gene-CELE_F09D12.1;gene-CELE_Y44E3A.2;gene-CELE_Y52B11A.8;gene-CELE_E03G2.3;gene-CELE_T02B5.1;gene-CELE_C09G5.6;gene-CELE_F41G3.12;gene-CELE_Y39A3CL.6;gene-CELE_C07A4.3;gene-CELE_T05C12.10;gene-CELE_F20D6.3;gene-CELE_T22A3.8;gene-CELE_Y41E3.2;gene-CELE_F20G2.4;gene-CELE_C…
cellular component	cell	6167	1242	gene-CELE_T26C12.3;gene-CELE_T10B10.4;gene-CELE_W03D8.5;gene-CELE_F23H11.1;gene-CELE_F01F1.8;gene-CELE_T01H3.1;gene-CELE_C28A5.6;gene-CELE_Y110A2AL.14;gene-CELE_F42G2.6;gene-CELE_R06C7.3;gene-CELE_ZK1248.11;gene-CELE_T28B4.3;gene-CELE_VF13D12L.1;gene-CELE_F13B10.2;gene-CELE_Y92H12A.1;gene-CELE_T01H8.5;gene-CELE_K03E6.6;gene-CELE_T22B3.2;gene-CELE_T12C9.5;gene-CELE_F11C7.4;gene-CELE_Y41D4B.26;gene…
cellular component	nucleoid	1	0	--
cellular component	membrane	6736	814	gene-CELE_Y51H1A.3;gene-CELE_C11H1.4;gene-CELE_Y70G10A.3;gene-CELE_ZK688.2;gene-CELE_ZC455.5;gene-CELE_C45G7.5;gene-CELE_T04C12.7;gene-CELE_C24H11.8;gene-CELE_F21F8.11;gene-CELE_T18D3.3;gene-CELE_C18H2.5;gene-CELE_Y73E7A.6;gene-CELE_Y39B6A.30;gene-CELE_F32A11.7;gene-CELE_F53B7.5;gene-CELE_Y116F11B.3;gene-CELE_Y69A2AR.18;gene-CELE_T10F2.2;gene-CELE_F41H10.1;gene-CELE_Y38C1AA.5;gene-CELE_C01G12.8;g…
cellular component	cell junction	74	13	gene-CELE_C25F6.2;gene-CELE_F08G12.10;gene-CELE_Y105E8A.22;gene-CELE_F59C12.3;gene-CELE_Y71G12B.11;gene-CELE_ZK1151.1;gene-CELE_K11C4.3;gene-CELE_F26D11.11;gene-CELE_F52B10.1;gene-CELE_F15G9.4;gene-CELE_Y50D4C.1;gene-CELE_K11E4.4;gene-CELE_C16C10.7
cellular component	membrane-enclosed lumen	619	137	gene-CELE_H35B03.2;Caenorhabditis_elegans_newGene_1053;gene-CELE_ZK20.3;gene-CELE_CD4.7;gene-CELE_F47B8.4;gene-CELE_C25A1.13;gene-CELE_F25E2.3;gene-CELE_T22B7.4;gene-CELE_C14C11.6;gene-CELE_C06A1.5;gene-CELE_Y82E9BR.15;gene-CELE_Y75B8A.7;gene-CELE_F25H5.6;gene-CELE_B0035.3;gene-CELE_ZK381.1;gene-CELE_W08E12.7;gene-CELE_C47B2.5;gene-CELE_F59A2.3;gene-CELE_C06G3.8;gene-CELE_T14B4.2;gene-CELE_F26F4.…
cellular component	macromolecular complex	1781	448	gene-CELE_C30C11.2;gene-CELE_C15H11.7;gene-CELE_F10G7.10;gene-CELE_CD4.6;gene-CELE_C26C6.5;gene-CELE_F53A9.10;gene-CELE_Y38F2AR.9;gene-CELE_ZK632.14;gene-CELE_F59E12.10;gene-CELE_C39B5.6;gene-CELE_T10B5.6;gene-CELE_Y37D8A.10;gene-CELE_R06C7.10;gene-CELE_F56B3.11;gene-CELE_C24D10.6;gene-CELE_T23B12.2;gene-CELE_F43C1.6;gene-CELE_F46F11.4;gene-CELE_Y53G8AL.2;gene-CELE_Y54E10A.7;Caenorhabditis_elegan…
cellular component	organelle	4371	912	gene-CELE_F59C6.4;gene-CELE_C44B11.3;gene-CELE_Y63D3A.7;gene-CELE_F12B6.1;gene-CELE_R31.1;gene-CELE_Y39E4B.2;gene-CELE_Y59H11AM.3;gene-CELE_T08A9.8;gene-CELE_Y41C4A.10;gene-CELE_Y71H2B.6;gene-CELE_F44F4.11;gene-CELE_F35G12.10;gene-CELE_ZK265.1;gene-CELE_C16C8.4;gene-CELE_Y38C1AA.11;gene-CELE_D1025.2;gene-CELE_F54C9.6;gene-CELE_T06C12.13;gene-CELE_T26C11.6;gene-CELE_T13H5.5;gene-CELE_F15D4.3;gene-…
cellular component	other organism	329	58	gene-CELE_C33G8.11;gene-CELE_Y73F8A.21;gene-CELE_C12D5.8;gene-CELE_T01G6.7;gene-CELE_R07B7.16;gene-CELE_F26B1.3;gene-CELE_Y43E12A.1;gene-CELE_F43D2.1;gene-CELE_C26B2.3;gene-CELE_F59E11.10;gene-CELE_T12C9.7;gene-CELE_C56E10.1;gene-CELE_E02H9.8;gene-CELE_K12H6.1;gene-CELE_T01G6.6;gene-CELE_ZK20.3;gene-CELE_C50B6.14;gene-CELE_Y22F5A.1;gene-CELE_T23D8.5;gene-CELE_H31G24.4;gene-CELE_T06C12.6;gene-CELE…
cellular component	other organism part	329	58	gene-CELE_T23D8.5;gene-CELE_Y22F5A.1;gene-CELE_H31G24.4;gene-CELE_T06C12.6;gene-CELE_T01G6.6;gene-CELE_K12H6.1;gene-CELE_E02H9.8;gene-CELE_C50B6.14;gene-CELE_ZK20.3;gene-CELE_ZK1010.10;gene-CELE_C45E1.1;gene-CELE_Y104H12A.1;gene-CELE_Y40B10A.8;gene-CELE_H27M09.2;gene-CELE_F26B1.3;gene-CELE_Y43E12A.1;gene-CELE_R07B7.16;gene-CELE_F43D2.1;gene-CELE_Y73F8A.21;gene-CELE_C33G8.11;gene-CELE_T01G6.7;gene…
cellular component	extracellular region part	233	45	gene-CELE_W03F8.5;gene-CELE_F56D5.1;gene-CELE_Y113G7B.12;gene-CELE_Y75B8A.3;gene-CELE_C29E6.1;gene-CELE_T08A9.8;gene-CELE_C09E8.3;gene-CELE_M01D7.5;gene-CELE_Y11D7A.11;gene-CELE_ZC376.3;gene-CELE_F49E11.10;gene-CELE_K07C11.4;gene-CELE_F32A5.2;gene-CELE_F26E4.7;gene-CELE_C44H4.3;gene-CELE_Y49F6B.10;gene-CELE_M199.5;gene-CELE_Y47G6A.19;gene-CELE_C07A4.3;gene-CELE_F20D6.3;gene-CELE_T22A3.8;gene-CELE…
cellular component	organelle part	1976	414	gene-CELE_W01A8.4;gene-CELE_K07A3.3;gene-CELE_T08D2.8;gene-CELE_F42G8.11;gene-CELE_C23H4.6;gene-CELE_C24H11.6;gene-CELE_T21B10.1;gene-CELE_T04G9.5;gene-CELE_W01D2.1;gene-CELE_K02F3.10;gene-CELE_Y39G10AR.2;gene-CELE_C01G8.9;gene-CELE_Y55B1BR.3;gene-CELE_F08F8.3;gene-CELE_F43D9.1;gene-CELE_C18D11.2;gene-CELE_F15H10.3;gene-CELE_F43G9.6;gene-CELE_T12C9.7;gene-CELE_T22H9.2;gene-CELE_T10H10.1;gene-CELE…
cellular component	membrane part	6374	764	gene-CELE_T15B7.3;gene-CELE_T27F6.6;gene-CELE_T02B5.1;gene-CELE_F53F10.8;gene-CELE_F09E5.16;gene-CELE_F25D7.2;gene-CELE_ZC455.3;gene-CELE_R10E4.6;gene-CELE_R10E11.2;gene-CELE_C52B9.9;gene-CELE_C35E7.10;gene-CELE_ZK265.2;gene-CELE_H24K24.5;gene-CELE_T28F2.7;gene-CELE_R06A10.2;gene-CELE_W04C9.2;gene-CELE_T21B4.9;gene-CELE_F48E3.2;gene-CELE_ZK795.2;gene-CELE_F35D2.3;gene-CELE_T09A5.15;gene-CELE_T06F…
cellular component	synapse part	98	8	gene-CELE_K10G9.1;gene-CELE_Y44E3A.2;gene-CELE_F10E9.6;gene-CELE_C01B7.6;gene-CELE_F42G8.11;gene-CELE_F57F5.5;gene-CELE_F39C12.2;gene-CELE_K02E10.1
cellular component	cell part	6164	1239	gene-CELE_T10H10.1;gene-CELE_Y71H9A.3;gene-CELE_C56E10.1;gene-CELE_C04B4.2;gene-CELE_T12C9.7;gene-CELE_T22H9.2;gene-CELE_ZC581.7;gene-CELE_K01A11.4;gene-CELE_Y37E3.7;gene-CELE_F58F6.4;gene-CELE_B0250.1;gene-CELE_Y47D3A.6;gene-CELE_C23H4.6;gene-CELE_C24H11.6;gene-CELE_T21B10.1;gene-CELE_C02F5.7;gene-CELE_T04G9.5;gene-CELE_K07A3.3;gene-CELE_F18H3.3;gene-CELE_W01A8.4;gene-CELE_T08D2.8;gene-CELE_T20B…
cellular component	synapse	223	21	gene-CELE_F41G3.12;gene-CELE_T01H10.7;gene-CELE_F42G8.11;gene-CELE_F59F5.6;gene-CELE_K10G9.1;gene-CELE_H16O14.1;gene-CELE_F10E9.6;gene-CELE_Y48B6A.4;gene-CELE_K02E10.1;gene-CELE_T27A1.4;gene-CELE_F11A5.10;gene-CELE_F39C12.2;gene-CELE_F57F5.5;gene-CELE_C02H7.3;gene-CELE_C39E6.1;gene-CELE_C01B7.6;gene-CELE_Y44E3A.2;gene-CELE_ZK75.1;gene-CELE_C09E10.2;gene-CELE_F53A2.4;gene-CELE_C17D12.2
cellular component	supramolecular complex	196	51	gene-CELE_R04E5.10;gene-CELE_C54D10.14;gene-CELE_T05G5.7;gene-CELE_VW02B12L.3;gene-CELE_F42E11.4;gene-CELE_F52B10.1;gene-CELE_C08D8.2;gene-CELE_ZK154.3;gene-CELE_F53A9.10;gene-CELE_F10C1.2;gene-CELE_H03A11.2;gene-CELE_F20C5.2;gene-CELE_Y34D9A.4;gene-CELE_K05B2.3;gene-CELE_F08B6.4;gene-CELE_T12D8.8;gene-CELE_D2063.1;gene-CELE_W03C9.2;gene-CELE_C36E8.5;gene-CELE_T04C12.5;gene-CELE_F10E9.6;gene-CELE…
molecular function	transcription factor activity, protein binding	92	13	gene-CELE_F40F12.7;gene-CELE_T12D8.1;gene-CELE_Y104H12D.1;gene-CELE_T05A10.1;gene-CELE_Y71H2B.6;gene-CELE_ZK1010.10;gene-CELE_C55B7.9;gene-CELE_F47A4.2;gene-CELE_K08F8.6;gene-CELE_R10E11.1;gene-CELE_Y57E12AL.5;gene-CELE_C14A4.10;gene-CELE_K03H1.10
molecular function	nucleic acid binding transcription factor activity	520	75	gene-CELE_W02C12.3;gene-CELE_Y40B10A.8;gene-CELE_F17C11.17;gene-CELE_C04F1.3;gene-CELE_T06C12.6;gene-CELE_F45H11.1;gene-CELE_F46G10.6;gene-CELE_C27D6.4;gene-CELE_Y73F8A.21;gene-CELE_F13D11.2;gene-CELE_C12D5.8;gene-CELE_C11G6.4;gene-CELE_C13C4.3;Caenorhabditis_elegans_newGene_808;gene-CELE_T01G6.4;Caenorhabditis_elegans_newGene_594;gene-CELE_C54E10.5;gene-CELE_F44C8.3;gene-CELE_Y51H4A.4;gene-CELE_…
molecular function	catalytic activity	4039	868	gene-CELE_F30B5.4;gene-CELE_R04B5.9;gene-CELE_C45G7.3;gene-CELE_T10H9.5;gene-CELE_ZC376.3;gene-CELE_F22B8.6;gene-CELE_R155.2;gene-CELE_D2023.2;gene-CELE_K07C5.5;gene-CELE_Y17G7A.1;gene-CELE_C46H11.2;gene-CELE_F40F12.7;gene-CELE_Y97E10AR.5;gene-CELE_F22B8.7;gene-CELE_ZC416.6;gene-CELE_R07E5.2;gene-CELE_W07E11.1;gene-CELE_C01F1.3;gene-CELE_C36B1.3;gene-CELE_F41C3.5;gene-CELE_F01D4.1;gene-CELE_Y113G…
molecular function	signal transducer activity	906	53	gene-CELE_C24A8.6;gene-CELE_T01H10.7;gene-CELE_C14A6.1;gene-CELE_C13D9.8;gene-CELE_Y48B6A.4;gene-CELE_B0218.8;gene-CELE_T07D4.1;gene-CELE_C06G4.5;gene-CELE_ZC416.4;gene-CELE_T19E7.1;gene-CELE_C06G3.1;gene-CELE_T27A1.4;gene-CELE_F09G2.1;gene-CELE_K11C4.5;gene-CELE_ZK1037.5;gene-CELE_Y55D5A.5;gene-CELE_B0218.6;gene-CELE_W03A5.1;gene-CELE_F58A3.2;gene-CELE_ZK1067.1;gene-CELE_H09F14.1;gene-CELE_C50B6…
molecular function	structural molecule activity	380	162	gene-CELE_K12D12.3;gene-CELE_K09H9.3;gene-CELE_F41F3.4;gene-CELE_E03H4.8;gene-CELE_Y54G11A.17;gene-CELE_F13B10.2;gene-CELE_W09C5.6;gene-CELE_K01G5.7;gene-CELE_R151.3;gene-CELE_F14F7.1;gene-CELE_C49H3.11;gene-CELE_C35B8.1;gene-CELE_Y95D11A.1;gene-CELE_F52B5.6;gene-CELE_F59E12.12;gene-CELE_ZK265.2;gene-CELE_E03G2.3;gene-CELE_C27A2.2;gene-CELE_F13G3.11;gene-CELE_T15B7.3;gene-CELE_F59A3.3;gene-CELE_C…
molecular function	transporter activity	932	160	gene-CELE_Y46G5A.30;gene-CELE_Y32F6B.1;gene-CELE_F13B12.2;gene-CELE_F47E1.4;gene-CELE_R07E3.4;gene-CELE_Y38H6C.17;gene-CELE_F42A6.6;gene-CELE_ZK1067.5;gene-CELE_B0564.3;gene-CELE_E04A4.5;gene-CELE_T12C9.3;gene-CELE_ZK822.5;gene-CELE_C47A4.2;gene-CELE_W05E10.1;gene-CELE_H16O14.1;gene-CELE_Y59H11AR.4;gene-CELE_C49C3.1;gene-CELE_F20D1.9;gene-CELE_R10E11.8;gene-CELE_Y32F6A.4;gene-CELE_Y55F3AR.1;gene-…
molecular function	binding	5588	1120	gene-CELE_T27B7.5;gene-CELE_F22B8.6;gene-CELE_T10H9.5;gene-CELE_Y71F9AL.13;gene-CELE_F08B6.4;gene-CELE_K11C4.5;gene-CELE_C46H11.2;gene-CELE_Y17G7A.1;gene-CELE_F25G6.8;gene-CELE_D2023.2;gene-CELE_C30B5.3;Caenorhabditis_elegans_newGene_1871;gene-CELE_F48E8.5;gene-CELE_F22B8.7;gene-CELE_C03E10.5;gene-CELE_F40F12.7;gene-CELE_D2096.8;gene-CELE_F19B2.5;gene-CELE_C09D1.1;gene-CELE_M163.3;gene-CELE_VW02B…
molecular function	electron carrier activity	39	9	gene-CELE_Y73F8A.27;gene-CELE_Y105E8A.1;gene-CELE_B0222.9;gene-CELE_F47B8.4;gene-CELE_ZK121.1;gene-CELE_R11A8.5;gene-CELE_C34B2.7;gene-CELE_F42A8.2;gene-CELE_W09C5.8
molecular function	antioxidant activity	43	9	gene-CELE_F09E5.15;gene-CELE_F32A5.2;gene-CELE_Y38C1AA.11;gene-CELE_R07B1.4;gene-CELE_R07E5.2;gene-CELE_F10D11.1;gene-CELE_C06G3.7;gene-CELE_C15F1.7;gene-CELE_K09C8.5
molecular function	metallochaperone activity	2	0	--
molecular function	protein tag	4	1	gene-CELE_C16C8.4
molecular function	translation regulator activity	14	5	gene-CELE_Y113G7B.4;gene-CELE_F40F12.9;gene-CELE_C30B5.3;gene-CELE_Y113G7B.5;gene-CELE_K08D12.3
molecular function	chemorepellent activity	2	0	--
molecular function	molecular transducer activity	884	48	gene-CELE_B0218.8;gene-CELE_Y48B6A.4;gene-CELE_T07D4.1;gene-CELE_C06G4.5;gene-CELE_C24A8.6;gene-CELE_T01H10.7;gene-CELE_C13D9.8;gene-CELE_C14A6.1;gene-CELE_C06G3.1;gene-CELE_K11C4.5;gene-CELE_T27A1.4;gene-CELE_F09G2.1;gene-CELE_T19E7.1;gene-CELE_Y55D5A.5;gene-CELE_ZK1037.5;gene-CELE_B0218.6;gene-CELE_W03A5.1;gene-CELE_H09F14.1;gene-CELE_C50B6.8;gene-CELE_F58A3.2;gene-CELE_ZK1067.1;gene-CELE_C56A3…
molecular function	molecular function regulator	319	66	gene-CELE_F20D6.3;gene-CELE_ZC84.1;gene-CELE_F53H1.3;gene-CELE_Y62E10A.11;gene-CELE_Y38F2AR.9;gene-CELE_F25B3.3;gene-CELE_K07D4.7;gene-CELE_W03D2.4;gene-CELE_C30C11.2;gene-CELE_Y92H12BL.4;gene-CELE_E01A2.1;gene-CELE_F49C12.8;gene-CELE_T22D1.5;gene-CELE_T24H7.3;gene-CELE_F35B12.6;gene-CELE_M02B7.6;gene-CELE_C08G9.2;gene-CELE_F10E7.4;gene-CELE_F31B12.1;gene-CELE_T08H4.1;gene-CELE_E01G4.1;gene-CELE_…
biological process	reproduction	485	96	gene-CELE_T05A10.1;gene-CELE_R05D11.1;gene-CELE_C25G4.6;gene-CELE_T22E5.5;gene-CELE_Y37D8A.9;gene-CELE_T08A9.8;gene-CELE_ZK1127.1;gene-CELE_Y53F4B.28;gene-CELE_T04C12.5;gene-CELE_B0495.6;gene-CELE_B0205.3;gene-CELE_R03G8.3;gene-CELE_ZK1307.5;gene-CELE_Y43C5A.6;gene-CELE_R03D7.7;gene-CELE_F10C2.3;gene-CELE_ZC53.7;gene-CELE_T26C11.6;Caenorhabditis_elegans_newGene_1975;gene-CELE_Y113G7B.5;gene-CELE_…
biological process	cell killing	3	1	gene-CELE_ZK686.1
biological process	immune system process	210	65	gene-CELE_K08E7.7;gene-CELE_C44H4.2;gene-CELE_K08D8.4;gene-CELE_T26C5.1;gene-CELE_ZK228.4;gene-CELE_K02D7.1;gene-CELE_F01D4.2;gene-CELE_Y77E11A.23;gene-CELE_C12D12.5;gene-CELE_F13A7.11;gene-CELE_F44G3.10;gene-CELE_K07C6.5;gene-CELE_C34F6.3;gene-CELE_C32H11.4;gene-CELE_C33H5.13;gene-CELE_C18E9.9;gene-CELE_E04F6.3;gene-CELE_Y22F5A.5;gene-CELE_C37A5.8;gene-CELE_C32H11.12;gene-CELE_K08D8.5;gene-CELE_…
biological process	behavior	347	31	gene-CELE_F39C12.2;gene-CELE_R05D11.1;gene-CELE_F11A5.10;gene-CELE_Y20F4.3;gene-CELE_E03G2.3;gene-CELE_T09B4.10;gene-CELE_C44B11.3;gene-CELE_R166.5;gene-CELE_M01D7.5;gene-CELE_F56H9.5;gene-CELE_K11D9.1;gene-CELE_Y48B6A.4;gene-CELE_F10E9.6;gene-CELE_Y9C9A.3;gene-CELE_C52B9.9;gene-CELE_F52D2.2;gene-CELE_F13D11.2;gene-CELE_D2013.9;gene-CELE_F28C1.2;gene-CELE_ZK1307.5;gene-CELE_T25C8.2;gene-CELE_ZC53…
biological process	metabolic process	4345	975	gene-CELE_K05C4.1;gene-CELE_H02I12.8;gene-CELE_R10D12.12;Caenorhabditis_elegans_newGene_753;gene-CELE_T26A5.8;gene-CELE_Y39E4B.9;gene-CELE_F52D1.1;gene-CELE_F57F5.1;gene-CELE_W07G9.2;gene-CELE_R09B3.2;gene-CELE_B0513.3;gene-CELE_F44C4.5;gene-CELE_R11D1.9;gene-CELE_F25H2.9;gene-CELE_W03G1.7;gene-CELE_F32D1.2;gene-CELE_C47B2.4;gene-CELE_B0513.2;gene-CELE_R144.3;gene-CELE_K11C4.1;gene-CELE_Y39G10AR.…
biological process	cellular process	6174	1187	gene-CELE_F41E6.5;gene-CELE_W01B6.1;gene-CELE_K09F6.3;gene-CELE_Y110A2AR.1;gene-CELE_C36E8.5;gene-CELE_T04D3.1;gene-CELE_F36A2.6;gene-CELE_Y57G11C.45;gene-CELE_T06G6.9;gene-CELE_K09D9.2;gene-CELE_F11G11.9;gene-CELE_Y37D8A.9;gene-CELE_T03D8.5;gene-CELE_F10E7.5;gene-CELE_F46A9.4;gene-CELE_Y38A10A.7;gene-CELE_F28D1.7;gene-CELE_T07C4.1;gene-CELE_C12D5.2;gene-CELE_F10G8.1;gene-CELE_F27E11.3;gene-CELE_…
biological process	reproductive process	435	85	gene-CELE_T05G11.1;gene-CELE_K11E4.4;gene-CELE_M7.2;gene-CELE_T09B4.10;gene-CELE_H31G24.4;gene-CELE_C04F1.3;gene-CELE_K11D9.1;gene-CELE_Y39A3CL.6;gene-CELE_Y55B1BM.1;gene-CELE_ZK757.3;gene-CELE_C10H11.10;gene-CELE_F48F7.1;gene-CELE_F13D11.2;gene-CELE_T22B3.2;gene-CELE_Y17G9B.3;gene-CELE_K08F11.3;gene-CELE_M117.2;gene-CELE_C18A3.8;gene-CELE_K01G5.4;gene-CELE_Y37E3.9;gene-CELE_C52D10.12;gene-CELE_Y…
biological process	biological adhesion	68	27	gene-CELE_W03F8.5;gene-CELE_R13A5.5;gene-CELE_T04F3.3;gene-CELE_F15G9.4;gene-CELE_ZK563.4;gene-CELE_F02G3.1;gene-CELE_F18F11.3;gene-CELE_Y71D11A.1;gene-CELE_C45G7.5;gene-CELE_F54G8.3;gene-CELE_F15B9.7;gene-CELE_B0393.5;gene-CELE_F11C7.4;gene-CELE_K03H1.5;gene-CELE_F26E4.7;gene-CELE_ZK112.7;gene-CELE_F25F2.2;gene-CELE_D1044.2;gene-CELE_F08B4.2;gene-CELE_Y71G12B.11;gene-CELE_R09E10.5;gene-CELE_R05H…
biological process	signaling	1567	151	gene-CELE_C50B6.8;gene-CELE_C17D12.2;gene-CELE_ZK1067.1;gene-CELE_C09E10.2;gene-CELE_T05C12.10;gene-CELE_Y62E10A.11;gene-CELE_T01B7.3;gene-CELE_C30G4.3;gene-CELE_T19E7.1;gene-CELE_Y48B6A.4;gene-CELE_F10E9.6;gene-CELE_K10G9.1;gene-CELE_C12C8.1;gene-CELE_T07D4.1;gene-CELE_Y73B6A.1;gene-CELE_C24A8.6;gene-CELE_C13D9.8;gene-CELE_Y45F10A.5;gene-CELE_F28C1.2;gene-CELE_W07E11.2;gene-CELE_Y42G9A.3;gene-CE…
biological process	multicellular organismal process	1591	254	gene-CELE_T09B4.10;gene-CELE_E03G2.3;gene-CELE_F23H11.1;gene-CELE_K11D9.1;gene-CELE_T01H3.1;gene-CELE_W03F11.4;gene-CELE_Y55B1BM.1;gene-CELE_F15B9.7;gene-CELE_C16C10.10;gene-CELE_F41G3.12;gene-CELE_C10H11.10;gene-CELE_R06A10.2;gene-CELE_Y39A3CL.6;gene-CELE_F59E12.12;gene-CELE_C52B9.9;gene-CELE_B0304.2;gene-CELE_C18A3.8;gene-CELE_M117.2;gene-CELE_T01H8.5;gene-CELE_K08F11.3;gene-CELE_ZK75.1;gene-CE…
biological process	developmental process	1140	242	gene-CELE_F46A9.4;gene-CELE_H26D21.1;gene-CELE_D2023.7;gene-CELE_F48C1.7;gene-CELE_C05D11.11;gene-CELE_T27B1.1;gene-CELE_F35G12.6;gene-CELE_C05E4.9;gene-CELE_W01G7.4;gene-CELE_F40E10.1;gene-CELE_F19B6.2;gene-CELE_C12D5.2;gene-CELE_Y43C5A.6;gene-CELE_Y49F6C.3;gene-CELE_C10G8.6;gene-CELE_F40F11.1;gene-CELE_Y6D11A.2;gene-CELE_W01B6.1;gene-CELE_C47E8.5;gene-CELE_D2096.8;gene-CELE_T22E5.5;gene-CELE_Y3…
biological process	growth	35	4	gene-CELE_ZK484.2;gene-CELE_Y54G2A.23;gene-CELE_F11E6.5;gene-CELE_T08A9.8
biological process	locomotion	258	52	gene-CELE_Y41D4B.13;gene-CELE_Y6D11A.2;gene-CELE_T04C12.5;gene-CELE_B0222.4;gene-CELE_F10E9.6;gene-CELE_C47E8.5;gene-CELE_F02G3.1;gene-CELE_C44B11.3;gene-CELE_W03F8.5;gene-CELE_K11C4.5;gene-CELE_C34E10.6;gene-CELE_C05D2.4;gene-CELE_T03D8.5;gene-CELE_T22A3.8;gene-CELE_F40E10.1;gene-CELE_F42E11.4;gene-CELE_F52B10.1;gene-CELE_F53A2.4;gene-CELE_ZC504.4;gene-CELE_F15B9.7;Caenorhabditis_elegans_newGene…
biological process	single-organism process	4985	893	gene-CELE_B0304.2;gene-CELE_F35G12.11;gene-CELE_Y39A3CL.6;gene-CELE_F17A9.4;gene-CELE_W02H5.8;gene-CELE_F41G3.12;gene-CELE_C39B5.14;gene-CELE_Y17G7B.3;gene-CELE_T26C12.3;gene-CELE_B0213.12;gene-CELE_ZC196.2;gene-CELE_F17E9.11;gene-CELE_T01H3.1;gene-CELE_F23H11.1;gene-CELE_F10D2.9;gene-CELE_Y92H12A.1;gene-CELE_R107.8;gene-CELE_C29F7.3;gene-CELE_Y48A6B.9;gene-CELE_VF13D12L.1;gene-CELE_C29E4.8;gene-…
biological process	rhythmic process	14	7	gene-CELE_T08A9.8;gene-CELE_K08F8.2;gene-CELE_F33D4.2;gene-CELE_ZC53.7;gene-CELE_F52D2.2;gene-CELE_C02F5.7;gene-CELE_F28C1.2
biological process	response to stimulus	2392	337	gene-CELE_C12D12.5;gene-CELE_F59B2.13;gene-CELE_F52D2.2;gene-CELE_C23H4.6;gene-CELE_ZK228.4;gene-CELE_R05H5.4;gene-CELE_F58F6.4;gene-CELE_K06C4.8;gene-CELE_R05F9.10;gene-CELE_ZC581.7;gene-CELE_R13F6.6;gene-CELE_F46H5.4;gene-CELE_C56E10.1;gene-CELE_K07C6.5;gene-CELE_K12C11.4;gene-CELE_C26B2.3;gene-CELE_ZK686.1;gene-CELE_Y106G6H.14;gene-CELE_ZC416.4;gene-CELE_T05A10.1;gene-CELE_F59B1.8;gene-CELE_F0…
biological process	localization	1858	322	gene-CELE_T10F2.2;gene-CELE_Y110A2AL.12;gene-CELE_Y75B8A.4;gene-CELE_Y69A2AR.18;gene-CELE_F32A5.5;gene-CELE_B0495.4;gene-CELE_C01G12.8;gene-CELE_Y56A3A.17;gene-CELE_Y41D4B.13;gene-CELE_C11H1.4;gene-CELE_ZK688.2;gene-CELE_Y70G10A.3;gene-CELE_C24H11.8;gene-CELE_F21F8.11;gene-CELE_C01F1.2;gene-CELE_T18D3.3;gene-CELE_K02E11.1;gene-CELE_C02H7.3;gene-CELE_C15C7.1;gene-CELE_F44E5.5;gene-CELE_F41D9.5;gen…
biological process	multi-organism process	328	78	gene-CELE_C34F6.3;gene-CELE_R13F6.4;gene-CELE_F43G9.6;gene-CELE_H02I12.8;gene-CELE_K01A11.4;gene-CELE_W05E7.1;gene-CELE_F33D4.2;gene-CELE_Y47D3A.6;gene-CELE_Y43E12A.1;gene-CELE_C32H11.9;gene-CELE_K08E7.7;gene-CELE_F31D4.4;gene-CELE_C18G1.4;gene-CELE_F22A3.6;gene-CELE_Y113G7B.4;gene-CELE_K04D7.1;gene-CELE_F47C12.2;gene-CELE_Y113G7B.5;gene-CELE_F46B3.1;gene-CELE_C34E10.6;gene-CELE_Y46C8AL.4;gene-CE…
biological process	biological regulation	3824	572	gene-CELE_F59C6.4;gene-CELE_C44B11.3;gene-CELE_M01D7.5;gene-CELE_T08A9.8;gene-CELE_R31.1;gene-CELE_Y41C4A.14;gene-CELE_Y71H2B.6;gene-CELE_C10C5.1;gene-CELE_Y38C1AA.11;gene-CELE_B0218.8;gene-CELE_T06C12.13;gene-CELE_F39B2.5;gene-CELE_C02F12.5;gene-CELE_C25H3.11;gene-CELE_T26C11.6;gene-CELE_H14N18.1;gene-CELE_B0228.5;gene-CELE_R09E12.3;gene-CELE_W07G1.3;gene-CELE_F09E5.15;gene-CELE_F49E12.6;gene-CE…
biological process	cellular component organization or biogenesis	1450	283	gene-CELE_C04F12.4;gene-CELE_K09F5.5;gene-CELE_R10E11.1;gene-CELE_Y39A3CR.1;gene-CELE_C08D8.2;gene-CELE_C18E9.4;gene-CELE_T05E12.3;gene-CELE_T04C12.5;gene-CELE_C42C1.14;gene-CELE_C40A11.3;gene-CELE_R02F2.9;gene-CELE_B0205.3;gene-CELE_F26E4.7;gene-CELE_Y57G11C.1147;gene-CELE_B0495.6;gene-CELE_Y59E9AL.7;gene-CELE_C25G4.6;gene-CELE_C52B9.3;gene-CELE_ZK1251.1;gene-CELE_C34C12.8;gene-CELE_Y71G12B.11;g…
biological process	detoxification	46	10	gene-CELE_C15F1.7;gene-CELE_K09C8.5;gene-CELE_R07B1.4;gene-CELE_F32A5.2;gene-CELE_Y38C1AA.11;gene-CELE_Y48G10A.1;gene-CELE_F09E5.15;gene-CELE_C06G3.7;gene-CELE_F10D11.1;gene-CELE_R07E5.2
biological process	presynaptic process involved in chemical synaptic transmission	12	1	gene-CELE_F57F5.5
