# Supplementary material for: Curcumin supplementation increases longevity and antioxidant capacity in Caenorhabditis elegans
Source: Front Pharmacol. 2023 Jun 6;14:1195490. doi: 10.3389/fphar.2023.1195490 (PMC10279890; doi:10.3389/fphar.2023.1195490)
Supplement: Supplementary file 1 [file DataSheet1.zip › Additional file/4-GO Molecular.xls]

## Sheet: Sheet1
ID	Description	GeneRatio	BgRatio	enrich_factor	pvalue	qvalue	geneID	gene_number	Contained
GO:0004298	threonine-type endopeptidase activity	0.007	0.0016	4.44	4.06942e-08	1.68988e-05	gene-CELE_C02F5.9;gene-CELE_C15H11.7;gene-CELE_C36B1.4;gene-CELE_C47B2.4;gene-CELE_CD4.6;gene-CELE_D1054.2;gene-CELE_F25H2.9;gene-CELE_F39H11.5;gene-CELE_K05C4.1;gene-CELE_K08D12.1;gene-CELE_T20F5.2;gene-CELE_Y38A8.2;gene-CELE_ZK945.2	13	up
GO:0005506	iron ion binding	0.0226	0.012	1.89	1.10142e-05	0.00304919	gene-CELE_B0213.15;gene-CELE_B0222.9;gene-CELE_C03G6.14;gene-CELE_C03G6.15;gene-CELE_C06B3.3;gene-CELE_C36A4.1;gene-CELE_C36A4.2;gene-CELE_C36A4.3;gene-CELE_C49C8.4;gene-CELE_D2089.5;gene-CELE_E03E2.1;gene-CELE_F01D5.9;gene-CELE_F02C12.5;gene-CELE_F14F7.3;gene-CELE_F41B5.2;gene-CELE_F41B5.4;gene-CELE_F44C8.1;gene-CELE_F49E12.9;gene-CELE_F52H3.1;gene-CELE_H02I12.8;gene-CELE_K07C6.5;gene-CELE_K09A1…	42	up&down
GO:0051082	unfolded protein binding	0.0102	0.0042	2.43	5.78058e-05	0.0120023	gene-CELE_B0035.4;gene-CELE_C07G2.3;gene-CELE_C12C8.1;gene-CELE_C34C12.8;gene-CELE_C37H5.8;gene-CELE_C47E8.5;gene-CELE_F01F1.8;gene-CELE_F44E5.4;gene-CELE_F44E5.5;gene-CELE_F53A2.4;gene-CELE_F54D5.8;gene-CELE_H20J04.5;gene-CELE_K01C8.10;gene-CELE_K07A3.3;gene-CELE_R151.9;gene-CELE_T05C12.7;gene-CELE_T10B5.5;gene-CELE_T21B10.7;gene-CELE_Y22D7AL.10	19	up&down
GO:0016705	oxidoreductase activity, acting on paired donors, with incorporation or reduction of molecular oxygen	0.0113	0.005	2.24	0.000107254	0.0178155	gene-CELE_C36A4.1;gene-CELE_C36A4.2;gene-CELE_C36A4.3;gene-CELE_E03E2.1;gene-CELE_F01D5.9;gene-CELE_F02C12.5;gene-CELE_F14F7.3;gene-CELE_F29B9.4;gene-CELE_H02I12.8;gene-CELE_K09A11.3;gene-CELE_K09A11.4;gene-CELE_T10B9.10;gene-CELE_T10B9.2;gene-CELE_T10B9.3;gene-CELE_T10B9.4;gene-CELE_T10B9.7;gene-CELE_T10B9.8;gene-CELE_Y17G9B.3;gene-CELE_Y38C9B.1;gene-CELE_Y62E10A.15;gene-CELE_Y80D3A.5	21	up&down
GO:0030170	pyridoxal phosphate binding	0.0107	0.005	2.13	0.000345671	0.0478482	gene-CELE_B0222.4;gene-CELE_C05D11.11;gene-CELE_C05D2.3;gene-CELE_C05D2.4;gene-CELE_C12C8.2;gene-CELE_C15H9.7;gene-CELE_C16A3.10;gene-CELE_F22B8.6;gene-CELE_F22B8.7;gene-CELE_F42D1.2;gene-CELE_F43H9.2;gene-CELE_F53E10.1;gene-CELE_F56A11.5;gene-CELE_R03A10.4;gene-CELE_R12C12.1;gene-CELE_T01H8.2;gene-CELE_T04F3.1;gene-CELE_T25D3.3;gene-CELE_Y66H1B.4;gene-CELE_ZK1127.10	20	up&down
GO:0004497	monooxygenase activity	0.0097	0.0045	2.14	0.000632582	0.0750537	gene-CELE_C36A4.1;gene-CELE_C36A4.2;gene-CELE_C36A4.3;gene-CELE_E03E2.1;gene-CELE_F01D5.9;gene-CELE_F02C12.5;gene-CELE_F14F7.3;gene-CELE_H02I12.8;gene-CELE_H24K24.5;gene-CELE_K08C7.2;gene-CELE_K09A11.3;gene-CELE_K09A11.4;gene-CELE_T10B9.2;gene-CELE_T10B9.7;gene-CELE_Y17G9B.3;gene-CELE_Y38C9B.1;gene-CELE_Y62E10A.15;gene-CELE_Y80D3A.5	18	up&down
GO:0030544	Hsp70 protein binding	0.0027	0.0006	4.27	0.0014174	0.147148	gene-CELE_F42A6.6;gene-CELE_F47G9.4;gene-CELE_R09E12.3;gene-CELE_T09B4.10;gene-CELE_Y39C12A.8	5	up&down
GO:0008395	steroid hydroxylase activity	0.0086	0.0042	2.05	0.00221438	0.204344	gene-CELE_B0213.12;gene-CELE_B0213.15;gene-CELE_C03G6.14;gene-CELE_C03G6.15;gene-CELE_C06B3.3;gene-CELE_C49C8.4;gene-CELE_F41B5.2;gene-CELE_F41B5.4;gene-CELE_F44C8.1;gene-CELE_K07C6.5;gene-CELE_K09D9.2;gene-CELE_R08F11.3;gene-CELE_T09H2.1;gene-CELE_T10H4.11;gene-CELE_Y17D7A.4;Caenorhabditis_elegans_newGene_352;	16	up&down
GO:0016712	oxidoreductase activity, acting on paired donors, with incorporation or reduction of molecular oxygen, reduced flavin or flavoprotein as one donor, and incorporation of one atom of oxygen	0.0086	0.0043	2	0.0029838	0.247812	gene-CELE_B0213.12;gene-CELE_B0213.15;gene-CELE_C03G6.14;gene-CELE_C03G6.15;gene-CELE_C06B3.3;gene-CELE_C49C8.4;gene-CELE_F41B5.2;gene-CELE_F41B5.4;gene-CELE_F44C8.1;gene-CELE_K07C6.5;gene-CELE_K09D9.2;gene-CELE_R08F11.3;gene-CELE_T09H2.1;gene-CELE_T10H4.11;gene-CELE_Y17D7A.4;Caenorhabditis_elegans_newGene_352;	16	up&down
GO:0052689	carboxylic ester hydrolase activity	0.0054	0.0022	2.44	0.00334269	0.252381	gene-CELE_F15A8.6;gene-CELE_F27C8.6;gene-CELE_K07C11.4;gene-CELE_T02B5.1;gene-CELE_T02B5.3;gene-CELE_T09B9.1;gene-CELE_Y43F8A.3;gene-CELE_Y48G10A.1;gene-CELE_Y75B8A.3;gene-CELE_ZC376.3	10	up&down
GO:0005201	extracellular matrix structural constituent	0.0059	0.0026	2.25	0.00451763	0.312667	gene-CELE_C34F6.3;gene-CELE_E03G2.3;gene-CELE_F01G12.5;gene-CELE_F56D5.1;gene-CELE_K04H4.1;gene-CELE_K12D12.3;gene-CELE_M199.5;gene-CELE_Y113G7B.12;gene-CELE_Y11D7A.11;gene-CELE_Y41E3.2;gene-CELE_Y49F6B.10	11	up&down
GO:0003796	lysozyme activity	0.0032	0.001	3.07	0.00558481	0.318621	gene-CELE_C45G7.2;gene-CELE_C45G7.3;gene-CELE_F22A3.6;gene-CELE_F58B3.1;gene-CELE_F58B3.3;gene-CELE_Y22F5A.5	6	up&down
GO:0003993	acid phosphatase activity	0.0032	0.001	3.07	0.00558481	0.318621	gene-CELE_F18E2.1;gene-CELE_F21A3.11;gene-CELE_H25K10.1;gene-CELE_Y105C5B.15;gene-CELE_Y94H6A.7;Caenorhabditis_elegans_newGene_238;	6	up&down
GO:0042302	structural constituent of cuticle	0.0242	0.0169	1.43	0.00575456	0.318621	gene-CELE_B0222.8;gene-CELE_C09G5.3;gene-CELE_C09G5.6;gene-CELE_C15A11.5;gene-CELE_C15A11.6;gene-CELE_C18H7.3;gene-CELE_C27H5.5;gene-CELE_C29E6.1;gene-CELE_C34F6.3;gene-CELE_C35B8.1;gene-CELE_C50B6.4;gene-CELE_C52D10.13;gene-CELE_F11G11.12;gene-CELE_F14F7.1;gene-CELE_F19C7.7;gene-CELE_F22D6.10;gene-CELE_F38A3.1;gene-CELE_F41F3.4;gene-CELE_F52B11.4;gene-CELE_F54C9.4;gene-CELE_F56B3.1;gene-CELE_F56…	45	up&down
GO:0008194	UDP-glycosyltransferase activity	0.0129	0.0079	1.64	0.00687266	0.356745	gene-CELE_AC3.2;gene-CELE_AC3.8;gene-CELE_B0310.5;gene-CELE_C03A7.11;gene-CELE_C03A7.13;gene-CELE_C04F5.7;gene-CELE_C08F11.8;gene-CELE_C33A12.6;gene-CELE_F01D4.1;gene-CELE_F01D4.2;gene-CELE_F01E11.1;gene-CELE_F09G2.6;gene-CELE_F54C1.1;gene-CELE_H23N18.1;gene-CELE_K08B4.4;gene-CELE_R04B5.9;gene-CELE_T03D3.1;gene-CELE_T19H12.1;gene-CELE_T19H12.11;gene-CELE_T25B9.7;gene-CELE_ZC443.5;gene-CELE_ZC455.…	24	up&down
GO:0051861	glycolipid binding	0.0016	0.0003	5.12	0.00742529	0.362759	gene-CELE_C16H3.2;gene-CELE_T08A9.8;gene-CELE_W01A11.4	3	up
GO:0031369	translation initiation factor binding	0.0027	0.0008	3.2	0.00931326	0.396716	gene-CELE_D2013.7;gene-CELE_F43E2.2;gene-CELE_Y54E10BR.6;gene-CELE_ZC443.3;gene-CELE_ZC443.4	5	up&down
GO:0051087	chaperone binding	0.0043	0.0018	2.41	0.00935207	0.396716	gene-CELE_C01G10.8;gene-CELE_C34C12.8;gene-CELE_F54D5.8;gene-CELE_F57B10.11;gene-CELE_H14N18.1;gene-CELE_T09B4.10;gene-CELE_Y22D7AL.10;gene-CELE_ZK973.6	8	up&down
GO:0050660	flavin adenine dinucleotide binding	0.0102	0.006	1.71	0.00955336	0.396716	gene-CELE_B0222.9;gene-CELE_C01H6.4;gene-CELE_C06G3.7;gene-CELE_C17C3.12;gene-CELE_C34B2.7;gene-CELE_C46H11.2;gene-CELE_C55B7.4;gene-CELE_F08A8.1;gene-CELE_F08A8.2;gene-CELE_F08A8.3;gene-CELE_F58F9.7;gene-CELE_H24K24.5;gene-CELE_K05F1.3;gene-CELE_K06A5.6;gene-CELE_K08C7.2;gene-CELE_K09H11.1;gene-CELE_LLC1.3;gene-CELE_T25G12.5;gene-CELE_W07E11.1	19	up&down
GO:0005319	lipid transporter activity	0.0038	0.0015	2.56	0.0100796	0.398637	gene-CELE_C24F3.5;gene-CELE_F12B6.1;gene-CELE_F29D11.1;gene-CELE_F59D8.1;gene-CELE_F59D8.2;gene-CELE_K09F5.2;gene-CELE_Y53C10A.9	7	up&down
GO:0008237	metallopeptidase activity	0.0048	0.0022	2.2	0.0122124	0.44366	gene-CELE_B0285.7;gene-CELE_C10C5.3;gene-CELE_C10C5.4;gene-CELE_C10C5.5;gene-CELE_F01F1.9;gene-CELE_K07D4.3;gene-CELE_T16G12.1;gene-CELE_W03G9.4;gene-CELE_ZC416.6	9	up&down
GO:0004725	protein tyrosine phosphatase activity	0.0183	0.0127	1.44	0.0138118	0.44366	gene-CELE_C17H12.3;gene-CELE_C46A5.1;gene-CELE_C48B6.4;gene-CELE_C49A1.4;gene-CELE_F10G8.1;gene-CELE_F20H11.4;gene-CELE_F25H5.7;gene-CELE_F28C6.8;gene-CELE_F36H1.3;gene-CELE_F38H4.4;gene-CELE_F42C5.5;gene-CELE_F54F12.1;gene-CELE_F55H12.5;gene-CELE_K04D7.4;gene-CELE_K09F6.3;gene-CELE_R12E2.10;gene-CELE_R155.2;gene-CELE_R155.3;gene-CELE_T04F3.3;gene-CELE_T22C1.8;gene-CELE_T27A3.5;gene-CELE_W03F11.4…	34	up&down
GO:0003899	DNA-directed 5'-3' RNA polymerase activity	0.0043	0.0019	2.28	0.0139991	0.44366	gene-CELE_C06A1.5;gene-CELE_C15H11.8;gene-CELE_C36B1.3;gene-CELE_F58A4.9;gene-CELE_H27M09.2;gene-CELE_H43I07.2;gene-CELE_Y37E3.3;gene-CELE_Y97E10AR.5	8	up
GO:0005200	structural constituent of cytoskeleton	0.0043	0.0019	2.28	0.0139991	0.44366	gene-CELE_C36E8.5;gene-CELE_C44B11.3;gene-CELE_F26E4.8;gene-CELE_F44F4.11;gene-CELE_K01G5.7;gene-CELE_K11C4.3;gene-CELE_Y71G12B.11;gene-CELE_ZK154.3	8	up&down
GO:0004356	glutamate-ammonia ligase activity	0.0021	0.0006	3.42	0.0154915	0.44366	gene-CELE_C28D4.3;gene-CELE_C45B2.5;gene-CELE_K03H1.1;gene-CELE_Y105C5B.28	4	up&down
GO:0005504	fatty acid binding	0.0021	0.0006	3.42	0.0154915	0.44366	gene-CELE_F08A8.1;gene-CELE_F08A8.2;gene-CELE_F08A8.3;gene-CELE_F58F9.7	4	up&down
GO:0044183	protein binding involved in protein folding	0.0021	0.0006	3.42	0.0154915	0.44366	gene-CELE_C12C8.1;gene-CELE_F44E5.4;gene-CELE_F44E5.5;gene-CELE_H20J04.5	4	up
GO:0051879	Hsp90 protein binding	0.0021	0.0006	3.42	0.0154915	0.44366	gene-CELE_C01G10.8;gene-CELE_F31D4.3;gene-CELE_R09E10.7;gene-CELE_R09E12.3	4	up&down
GO:0042802	identical protein binding	0.0107	0.0067	1.6	0.0169274	0.446175	gene-CELE_C13F10.7;gene-CELE_C47E8.5;gene-CELE_D1053.1;gene-CELE_E03H12.10;gene-CELE_E04F6.3;gene-CELE_F25H2.5;gene-CELE_F29B9.4;gene-CELE_F42H10.6;gene-CELE_F53A2.4;gene-CELE_F54D10.7;gene-CELE_T08A9.8;gene-CELE_T28H11.6;gene-CELE_W03G9.4;gene-CELE_Y105E8B.5;gene-CELE_Y43C5A.6;gene-CELE_Y44E3A.2;gene-CELE_Y55B1BM.1;gene-CELE_Y62E10A.16;gene-CELE_Y63D3A.4;gene-CELE_ZK1098.4	20	up&down
GO:0004175	endopeptidase activity	0.0032	0.0013	2.56	0.017191	0.446175	gene-CELE_C15H11.7;gene-CELE_C47B2.4;gene-CELE_F39H11.5;gene-CELE_K08D12.1;gene-CELE_Y38A8.2;gene-CELE_Y77E11A.23	6	up&down
GO:0019843	rRNA binding	0.0032	0.0013	2.56	0.017191	0.446175	gene-CELE_C48B6.2;gene-CELE_F40F8.10;gene-CELE_R13A5.8;gene-CELE_W01D2.1;gene-CELE_Y43B11AR.4;gene-CELE_Y48C3A.10	6	up
GO:0004046	aminoacylase activity	0.0016	0.0004	3.84	0.0253591	0.492701	gene-CELE_C10C5.3;gene-CELE_C10C5.4;gene-CELE_C10C5.5	3	down
GO:0004301	epoxide hydrolase activity	0.0016	0.0004	3.84	0.0253591	0.492701	gene-CELE_C45B11.2;gene-CELE_K07C5.5;gene-CELE_ZC416.6	3	up&down
GO:0030151	molybdenum ion binding	0.0016	0.0004	3.84	0.0253591	0.492701	gene-CELE_F22B8.7;gene-CELE_F53E10.1;gene-CELE_F56A11.5	3	up
GO:0004499	N,N-dimethylaniline monooxygenase activity	0.0021	0.0007	2.93	0.0306001	0.492701	gene-CELE_C01H6.4;gene-CELE_C46H11.2;gene-CELE_H24K24.5;gene-CELE_K08C7.2	4	up&down
GO:0047617	acyl-CoA hydrolase activity	0.0038	0.0018	2.11	0.0332087	0.492701	gene-CELE_C17C3.1;gene-CELE_D2021.4;gene-CELE_F25E2.3;gene-CELE_F42H10.6;gene-CELE_T05E7.1;gene-CELE_T22B7.7;gene-CELE_W03D8.8	7	up&down
GO:0000035	acyl binding	0.0011	0.0002	5.12	0.0380771	0.492701	gene-CELE_F37C12.3;gene-CELE_Y56A3A.19	2	up
GO:0000036	ACP phosphopantetheine attachment site binding involved in fatty acid biosynthetic process	0.0011	0.0002	5.12	0.0380771	0.492701	gene-CELE_F37C12.3;gene-CELE_Y56A3A.19	2	up
GO:0003906	DNA-(apurinic or apyrimidinic site) lyase activity	0.0011	0.0002	5.12	0.0380771	0.492701	gene-CELE_R09B3.1;gene-CELE_Y17G7A.1	2	up
GO:0004034	aldose 1-epimerase activity	0.0011	0.0002	5.12	0.0380771	0.492701	gene-CELE_C01B4.6;gene-CELE_Y19D10A.16	2	up
GO:0004058	aromatic-L-amino-acid decarboxylase activity	0.0011	0.0002	5.12	0.0380771	0.492701	gene-CELE_C05D2.3;gene-CELE_C05D2.4	2	up&down
GO:0004126	cytidine deaminase activity	0.0011	0.0002	5.12	0.0380771	0.492701	gene-CELE_C47D2.2;gene-CELE_F49E8.4	2	up
GO:0004127	cytidylate kinase activity	0.0011	0.0002	5.12	0.0380771	0.492701	gene-CELE_C29F7.3;gene-CELE_F40F8.1	2	up
GO:0004365	glyceraldehyde-3-phosphate dehydrogenase (NAD+) (phosphorylating) activity	0.0011	0.0002	5.12	0.0380771	0.492701	gene-CELE_F33H1.2;gene-CELE_T09F3.3	2	up
GO:0008775	acetate CoA-transferase activity	0.0011	0.0002	5.12	0.0380771	0.492701	gene-CELE_C44B7.10;gene-CELE_ZK1320.9	2	down
GO:0009041	uridylate kinase activity	0.0011	0.0002	5.12	0.0380771	0.492701	gene-CELE_C29F7.3;gene-CELE_F40F8.1	2	up
GO:0016846	carbon-sulfur lyase activity	0.0011	0.0002	5.12	0.0380771	0.492701	gene-CELE_C12C8.2;gene-CELE_F22B8.6	2	up
GO:0047844	deoxycytidine deaminase activity	0.0011	0.0002	5.12	0.0380771	0.492701	gene-CELE_C47D2.2;gene-CELE_F49E8.4	2	up
GO:0051538	3 iron, 4 sulfur cluster binding	0.0011	0.0002	5.12	0.0380771	0.492701	gene-CELE_F42A8.2;gene-CELE_W07E11.1	2	up&down
GO:0051920	peroxiredoxin activity	0.0011	0.0002	5.12	0.0380771	0.492701	gene-CELE_R07E5.2;gene-CELE_Y38C1AA.11	2	up
GO:0070991	medium-chain-acyl-CoA dehydrogenase activity	0.0011	0.0002	5.12	0.0380771	0.492701	gene-CELE_K05F1.3;gene-CELE_T25G12.5	2	down
GO:0005215	transporter activity	0.0032	0.0015	2.2	0.0392388	0.492701	gene-CELE_C07A9.4;gene-CELE_F29D11.1;gene-CELE_F33D4.2;gene-CELE_T08A9.8;gene-CELE_W01D2.5;gene-CELE_Y48B6A.4	6	up&down
GO:0003743	translation initiation factor activity	0.007	0.0043	1.62	0.0435048	0.492701	gene-CELE_B0348.6;gene-CELE_C47B2.5;gene-CELE_D2013.7;gene-CELE_K03B4.3;gene-CELE_K04G2.1;gene-CELE_K08F11.3;gene-CELE_T16G1.11;gene-CELE_T27F7.3;gene-CELE_Y39G10AR.8;gene-CELE_Y40B1B.5;gene-CELE_Y74C10AR.1;gene-CELE_ZC443.3;gene-CELE_ZC443.4	13	up&down
GO:0050661	NADP binding	0.0038	0.0019	1.99	0.045433	0.492701	gene-CELE_C01H6.4;gene-CELE_C15H9.1;gene-CELE_C46H11.2;gene-CELE_F33H1.2;gene-CELE_H24K24.5;gene-CELE_K08C7.2;gene-CELE_T09F3.3	7	up&down
GO:0016887	ATPase activity	0.0167	0.0125	1.33	0.0487913	0.492701	gene-CELE_C05D10.3;gene-CELE_C11H1.4;gene-CELE_C12C8.1;gene-CELE_C24F3.5;gene-CELE_C34G6.4;gene-CELE_C44B7.9;gene-CELE_C47E8.5;gene-CELE_E02H1.6;gene-CELE_E03G2.2;gene-CELE_F11C1.5;gene-CELE_F12B6.1;gene-CELE_F14F4.3;gene-CELE_F19B6.4;gene-CELE_F20C5.2;gene-CELE_F22E10.3;gene-CELE_F23F1.8;gene-CELE_F26D10.3;gene-CELE_F44E5.4;gene-CELE_F44E5.5;gene-CELE_F55F10.1;gene-CELE_F56E3.3;gene-CELE_K07A3.3…	31	up&down
GO:0020037	heme binding	0.021	0.0163	1.29	0.0491254	0.492701	Caenorhabditis_elegans_newGene_352;gene-CELE_B0213.12;gene-CELE_B0213.15;gene-CELE_C03G6.14;gene-CELE_C03G6.15;gene-CELE_C06B3.3;gene-CELE_C36A4.1;gene-CELE_C36A4.2;gene-CELE_C36A4.3;gene-CELE_C49C8.4;gene-CELE_E03E2.1;gene-CELE_F01D5.9;gene-CELE_F02C12.5;gene-CELE_F14F7.3;gene-CELE_F32A5.2;gene-CELE_F41B5.2;gene-CELE_F41B5.4;gene-CELE_F44C8.1;gene-CELE_H02I12.8;gene-CELE_K07C6.5;gene-CELE_K09A11…	39	up&down
