# Supplementary material for: Curcumin supplementation increases longevity and antioxidant capacity in Caenorhabditis elegans
Source: Front Pharmacol. 2023 Jun 6;14:1195490. doi: 10.3389/fphar.2023.1195490 (PMC10279890; doi:10.3389/fphar.2023.1195490)
Supplement: Supplementary file 1 [file DataSheet1.zip › Additional file/5-KEGG.xls]

#KEGG_n	973	KEGG_N	4179
#Pathway	ko_ID	DEgene	gene	DEgene_all	gene_all	Gene_id	KOs
Cysteine and methionine metabolism	ko00270	15	58	973	4179	gene-CELE_C12C8.2;gene-CELE_D2023.5;gene-CELE_E01A2.1;gene-CELE_F11G11.9;gene-CELE_F20H11.3;gene-CELE_F22B8.6;gene-CELE_F42D1.2;gene-CELE_R03A10.4;gene-CELE_R08E5.2;gene-CELE_T01D1.4;gene-CELE_T25D3.3;gene-CELE_Y59H11AM.2;gene-CELE_Y59H11AM.3;gene-CELE_ZC373.5;gene-CELE_ZK1127.10	K01758+K01011+K11205+K01011+K00026+K01758+K00815+K00816+K01738+K08967+K01738+K01011+K01011+K08964+K01758
Sulfur relay system	ko04122	5	15	973	4179	gene-CELE_D2023.5;gene-CELE_F11G11.9;gene-CELE_F43D9.6;gene-CELE_Y59H11AM.2;gene-CELE_Y59H11AM.3	K01011+K01011+K12161+K01011+K01011
Tryptophan metabolism	ko00380	12	47	973	4179	gene-CELE_B0222.11;gene-CELE_B0222.9;gene-CELE_C05D2.3;gene-CELE_C05D2.4;gene-CELE_C15H9.7;gene-CELE_F01F1.6;gene-CELE_K06A4.5;gene-CELE_LLC1.3;gene-CELE_R03A10.4;gene-CELE_T08B1.3;gene-CELE_Y45F10A.3;gene-CELE_Y69F12A.2	K00157+K00157+K01593+K01593+K01556+K14085+K00452+K00382+K00816+K00128+K01432+K00149
RNA polymerase	ko03020	12	28	973	4179	gene-CELE_C06A1.5;gene-CELE_C15H11.8;gene-CELE_C36B1.3;gene-CELE_F26F4.11;gene-CELE_F43E2.2;gene-CELE_F58A4.9;gene-CELE_H27M09.2;gene-CELE_H43I07.2;gene-CELE_W01G7.3;gene-CELE_Y37E3.3;gene-CELE_Y54E10BR.6;gene-CELE_Y97E10AR.5	K03014+K03000+K03011+K03016+K03012+K03020+K03013+K03027+K03008+K03007+K03015+K03017
Base excision repair	ko03410	5	18	973	4179	gene-CELE_F08B4.5;gene-CELE_F12F6.7;gene-CELE_R09B3.1;gene-CELE_T26A5.8;gene-CELE_W03D2.4	K02325+K02328+K10771+K02326+K04802
Pyruvate metabolism	ko00620	12	37	973	4179	gene-CELE_C05E4.9;gene-CELE_D2023.2;gene-CELE_F01F1.6;gene-CELE_F20H11.3;gene-CELE_F25H5.3;gene-CELE_F33G12.7;gene-CELE_LLC1.3;gene-CELE_T05H10.6;gene-CELE_T08B1.3;gene-CELE_T28F3.5;gene-CELE_Y17G7B.3;gene-CELE_Y69F12A.2	K01637+K01958+K14085+K00026+K00873+K01759+K00382+K00161+K00128+K11262+K01069+K00149
Other glycan degradation	ko00511	3	21	973	4179	gene-CELE_C33C12.8;gene-CELE_C33G3.4;gene-CELE_F11E6.1	K01201+K01192+K01201
Glycolysis / Gluconeogenesis	ko00010	20	57	973	4179	gene-CELE_C01B4.6;gene-CELE_C07D8.6;gene-CELE_C35D10.6;gene-CELE_D2063.1;gene-CELE_F01F1.6;gene-CELE_F25H5.3;gene-CELE_F33H1.2;gene-CELE_K12G11.3;gene-CELE_LLC1.3;gene-CELE_R05F9.6;gene-CELE_T03F1.3;gene-CELE_T05H10.6;gene-CELE_T08B1.3;gene-CELE_T08H10.1;gene-CELE_T09F3.3;gene-CELE_T21B10.2;gene-CELE_Y19D10A.16;gene-CELE_Y69F12A.2;gene-CELE_Y87G2A.8;gene-CELE_ZK1290.5	K01785+K00002+K00002+K13953+K14085+K00873+K00134+K13953+K00382+K01835+K00927+K00161+K00128+K00002+K00134+K01689+K01785+K00149+K01810+K00002
Adipocytokine signaling pathway	ko04920	1	9	973	4179	gene-CELE_C03B1.13	K07299
Steroid hormone biosynthesis	ko00140	1	7	973	4179	gene-CELE_C55A6.4	K13369
Drug metabolism - other enzymes	ko00983	51	159	973	4179	gene-CELE_AC3.2;gene-CELE_AC3.8;gene-CELE_B0310.5;gene-CELE_C01B10.4;gene-CELE_C03A7.11;gene-CELE_C03A7.13;gene-CELE_C03C10.3;gene-CELE_C08F11.8;gene-CELE_C17H12.4;gene-CELE_C29F7.3;gene-CELE_C33A12.6;gene-CELE_C42D4.2;gene-CELE_C47D2.2;gene-CELE_C52A10.1;gene-CELE_F01D4.1;gene-CELE_F01D4.2;gene-CELE_F09G2.6;gene-CELE_F11G11.2;gene-CELE_F25H2.5;gene-CELE_F35E8.8;gene-CELE_F40F8.1;gene-CELE_F49E8.…	K00699+K00699+K00699+K03927+K00699+K00699+K10808+K00699+K03927+K13800+K00699+K03927+K01489+K01044+K00699+K00699+K00699+K00799+K00940+K00799+K13800+K01489+K00699+K23790+K00699+K01520+K01044+K00699+K00799+K00699+K01464+K00799+K23790+K00699+K13421+K00699+K00699+K00699+K00760+K01464+K23790+K00799+K00940+K00799+K00799+K00799+K03927+K00699+K00699+K00699+K00757
Focal adhesion	ko04510	1	17	973	4179	gene-CELE_F40F4.6	K06238
Arachidonic acid metabolism	ko00590	13	64	973	4179	gene-CELE_C36A4.1;gene-CELE_C36A4.2;gene-CELE_C36A4.3;gene-CELE_C55A6.5;gene-CELE_C55A6.7;gene-CELE_F09C8.1;gene-CELE_F20G2.2;gene-CELE_F37B1.5;gene-CELE_R11A8.5;gene-CELE_T26C5.1;gene-CELE_Y1H11.2;gene-CELE_ZC395.10;gene-CELE_ZC416.6	K01832+K01832+K01832+K00079+K00079+K14621+K00079+K04097+K05309+K04097+K04097+K15730+K01254
Autophagy - other	ko04136	4	27	973	4179	gene-CELE_M03A8.2;gene-CELE_M7.5;gene-CELE_T22H9.2;gene-CELE_Y69A2AR.7	K17906+K08337+K17907+K19730
Other types of O-glycan biosynthesis	ko00514	4	32	973	4179	gene-CELE_D2045.9;gene-CELE_H12D21.10;gene-CELE_K04G7.3;gene-CELE_Y66A7A.6	K11703+K18134+K09667+K00710
Salmonella infection	ko05132	3	16	973	4179	gene-CELE_C46H11.11;gene-CELE_T19B10.5;gene-CELE_Y57G11C.1147	K23938+K23934+K05752
Penicillin and cephalosporin biosynthesis	ko00311	1	1	973	4179	gene-CELE_Y66D12A.14	K12743
DNA replication	ko03030	12	43	973	4179	gene-CELE_C27H6.8;gene-CELE_C39E9.13;gene-CELE_F08B4.5;gene-CELE_F12F6.7;gene-CELE_F31E3.3;gene-CELE_F44B9.8;gene-CELE_F58F6.4;gene-CELE_M04F3.1;gene-CELE_PAR2.1;gene-CELE_T13H5.7;gene-CELE_T26A5.8;gene-CELE_W03D2.4	K10754+K10756+K02325+K02328+K10755+K10756+K10755+K10739+K03111+K10743+K02326+K04802
Fructose and mannose metabolism	ko00051	5	26	973	4179	gene-CELE_C26D10.4;gene-CELE_F56H6.5;gene-CELE_K02B2.1;gene-CELE_R04B5.5;gene-CELE_W02H5.8	K05305+K01711+K01103+K00008+K00863
Glycosaminoglycan biosynthesis - chondroitin sulfate / dermatan sulfate	ko00532	2	6	973	4179	gene-CELE_Y110A2AL.14;gene-CELE_ZK1307.5	K00734+K10158
Nicotinate and nicotinamide metabolism	ko00760	9	26	973	4179	gene-CELE_B0222.11;gene-CELE_B0222.9;gene-CELE_C15H9.1;gene-CELE_C27A7.1;gene-CELE_F13H10.2;gene-CELE_F13H8.3;gene-CELE_K02D7.1;gene-CELE_W06B3.1;gene-CELE_Y43F8C.13	K00157+K00157+K00323+K01513+K03426+K01239+K03783+K06210+K01239
MAPK signaling pathway	ko04010	24	120	973	4179	gene-CELE_C12C8.1;gene-CELE_C23F12.1;gene-CELE_C24A8.4;gene-CELE_F14H12.4;gene-CELE_F26D10.3;gene-CELE_F35G2.2;gene-CELE_F42G8.4;gene-CELE_F44E5.4;gene-CELE_F44E5.5;gene-CELE_F46G10.6;gene-CELE_F48E3.9;gene-CELE_F58A3.2;gene-CELE_F59A6.1;gene-CELE_F59F3.1;gene-CELE_K08F8.1;gene-CELE_R13F6.6;gene-CELE_R166.5;gene-CELE_T17A3.1;gene-CELE_W07G1.3;gene-CELE_Y102A11A.8;gene-CELE_Y41D4B.13;gene-CELE_Y55…	K03283+K04437+K04412+K04412+K03283+K04432+K04441+K03283+K03283+K04453+K04431+K05093+K04426+K05096+K04444+K04424+K04372+K05096+K04374+K05093+K04438+K04527+K04440+K04361
Apoptosis - multiple species	ko04215	1	15	973	4179	gene-CELE_ZC416.4	K04440
Purine metabolism	ko00230	25	100	973	4179	gene-CELE_B0286.3;gene-CELE_C03C10.3;gene-CELE_C27A7.1;gene-CELE_C29E4.8;gene-CELE_C30G4.3;gene-CELE_C37H5.6;gene-CELE_C55F2.1;gene-CELE_E02H1.6;gene-CELE_F08B1.2;gene-CELE_F13H8.3;gene-CELE_F22E5.3;gene-CELE_F25H2.5;gene-CELE_F25H5.3;gene-CELE_F32D1.5;gene-CELE_K02D7.1;gene-CELE_R05F9.6;gene-CELE_R07E4.4;gene-CELE_R09H10.3;gene-CELE_T03D8.5;gene-CELE_T04A8.5;gene-CELE_Y105E8B.5;gene-CELE_Y10G11A…	K01587+K10808+K01513+K00939+K01769+K01939+K00602+K18532+K01769+K01239+K01769+K00940+K00873+K00364+K03783+K01835+K12305+K07127+K01769+K00764+K00760+K24242+K01239+K00940+K01769
Pantothenate and CoA biosynthesis	ko00770	5	21	973	4179	gene-CELE_C27A7.1;gene-CELE_C42D8.3;gene-CELE_R06C7.3;gene-CELE_T08B1.3;gene-CELE_Y37E11C.1	K01513+K09680+K01464+K00128+K01464
Fatty acid metabolism	ko01212	31	90	973	4179	Caenorhabditis_elegans_newGene_753;gene-CELE_C15F1.6;gene-CELE_C17C3.12;gene-CELE_C46F4.2;gene-CELE_C55B7.4;gene-CELE_E04F6.3;gene-CELE_F08A8.1;gene-CELE_F08A8.2;gene-CELE_F08A8.3;gene-CELE_F09E10.3;gene-CELE_F10D2.9;gene-CELE_F11E6.5;gene-CELE_F28F8.2;gene-CELE_F32H2.5;gene-CELE_F41C3.3;gene-CELE_F41H10.7;gene-CELE_F41H10.8;gene-CELE_F44C4.5;gene-CELE_F56H11.3;gene-CELE_F58F9.7;gene-CELE_K05F1.3…	K19523+K10258+K09478+K01897+K09478+K12405+K00232+K00232+K00232+K13370+K00507+K10203+K01897+K00665+K18660+K10203+K10203+K01074+K10203+K00232+K00249+K09478+K19523+K01897+K01897+K00249+K11262+K08765+K13370+K07512+K19523
ECM-receptor interaction	ko04512	10	32	973	4179	gene-CELE_C54D1.5;gene-CELE_F01G12.5;gene-CELE_F40F4.6;gene-CELE_F41G3.12;gene-CELE_F54G8.3;gene-CELE_K04H4.1;gene-CELE_K08C7.3;gene-CELE_T22A3.8;gene-CELE_VC5.2;gene-CELE_W03F8.5	K05635+K06237+K06238+K06254+K06485+K06237+K06240+K05637+K05635+K05636
Calcium signaling pathway	ko04020	11	87	973	4179	gene-CELE_C47E12.2;gene-CELE_F31B12.1;gene-CELE_F33D4.2;gene-CELE_K11C4.5;gene-CELE_M02B7.6;gene-CELE_R06A10.2;gene-CELE_R07E3.4;gene-CELE_W09C2.3;gene-CELE_Y55B1BM.1;gene-CELE_ZC373.4;gene-CELE_ZK1067.1	K05863+K05860+K04958+K04962+K02183+K04632+K05863+K05850+K16059+K00907+K04361
2-Oxocarboxylic acid metabolism	ko01210	3	20	973	4179	gene-CELE_C10C5.3;gene-CELE_C10C5.4;gene-CELE_C10C5.5	K14677+K14677+K14677
NOD-like receptor signaling pathway	ko04621	1	13	973	4179	gene-CELE_R06B9.3	K20910
Wnt signaling pathway	ko04310	20	111	973	4179	gene-CELE_F27E11.3;gene-CELE_F38E1.7;gene-CELE_F39F10.3;gene-CELE_F40F12.7;gene-CELE_F46A9.4;gene-CELE_F47H4.10;gene-CELE_F54D10.1;gene-CELE_F56E10.2;gene-CELE_K03H1.10;gene-CELE_K08E7.7;gene-CELE_R05D11.1;gene-CELE_R10E11.1;gene-CELE_R12H7.3;gene-CELE_W01B6.1;gene-CELE_W08D2.1;gene-CELE_W10C8.2;gene-CELE_Y60A3A.18;gene-CELE_ZC416.4;gene-CELE_ZK1010.10;gene-CELE_ZK287.5	K02375+K00408+K08957+K04498+K03094+K03094+K03094+K04512+K04498+K03347+K23605+K04498+K03094+K00444+K01558+K04491+K03094+K04440+K04498+K03868
Phenylalanine, tyrosine and tryptophan biosynthesis	ko00400	1	6	973	4179	gene-CELE_F42D1.2	K00815
Carbon metabolism	ko01200	33	146	973	4179	gene-CELE_B0280.3;gene-CELE_C05D11.11;gene-CELE_C05E4.9;gene-CELE_C34B2.7;gene-CELE_D1025.2;gene-CELE_D1054.8;gene-CELE_D2023.2;gene-CELE_F08A8.1;gene-CELE_F08A8.2;gene-CELE_F08A8.3;gene-CELE_F20H11.3;gene-CELE_F25D1.5;gene-CELE_F25H5.3;gene-CELE_F33H1.2;gene-CELE_F41E6.5;gene-CELE_F42A8.2;gene-CELE_F44E7.2;gene-CELE_F52A8.5;gene-CELE_F53A2.4;gene-CELE_F58F9.7;gene-CELE_LLC1.3;gene-CELE_R08E5.2;g…	K01807+K00600+K01637+K00234+K02437+K14729+K01958+K00232+K00232+K00232+K00026+K14729+K00873+K00134+K11517+K00235+K19269+K02437+K00164+K00232+K00382+K01738+K14729+K00281+K00927+K00161+K00134+K01689+K01738+K00863+K14729+K01057+K01810
One carbon pool by folate	ko00670	3	12	973	4179	gene-CELE_C05D11.11;gene-CELE_C55F2.1;gene-CELE_K07E3.4	K00600+K00602+K00288
Notch signaling pathway	ko04330	8	35	973	4179	gene-CELE_F40F12.7;gene-CELE_F47C12.2;gene-CELE_K03H1.10;gene-CELE_R107.8;gene-CELE_R10E11.1;gene-CELE_T28D6.9;gene-CELE_Y54G2A.1;gene-CELE_ZK1010.10	K04498+K20995+K04498+K02599+K04498+K06170+K06054+K04498
Protein export	ko03060	8	23	973	4179	gene-CELE_C24H11.6;gene-CELE_C34B2.10;gene-CELE_F25G6.8;gene-CELE_F37F2.2;gene-CELE_F43E2.8;gene-CELE_Y37D8A.10;gene-CELE_Y38F2AR.9;gene-CELE_Y54E10BR.5	K09647+K12946+K03104+K03105+K09490+K12947+K09481+K13280
Amino sugar and nucleotide sugar metabolism	ko00520	19	97	973	4179	Caenorhabditis_elegans_newGene_851;gene-CELE_C01F1.3;gene-CELE_C26D10.4;gene-CELE_C36A4.4;gene-CELE_C47B2.6;gene-CELE_F21D5.1;gene-CELE_F22B3.4;gene-CELE_F29F11.1;gene-CELE_F36G9.12;gene-CELE_F48A11.1;gene-CELE_F56H6.5;gene-CELE_M01B2.6;gene-CELE_M176.8;gene-CELE_R05F9.6;gene-CELE_R09D1.10;gene-CELE_T05H4.5;gene-CELE_T19H5.1;gene-CELE_T23G11.2;gene-CELE_Y87G2A.8	K01183+K12450+K05305+K00972+K01784+K01836+K00820+K00012+K01183+K00698+K01711+K01183+K01183+K01835+K01183+K00326+K01183+K00621+K01810
alpha-Linolenic acid metabolism	ko00592	5	27	973	4179	gene-CELE_F08A8.1;gene-CELE_F08A8.2;gene-CELE_F08A8.3;gene-CELE_F09C8.1;gene-CELE_F58F9.7	K00232+K00232+K00232+K14621+K00232
Apoptosis	ko04210	1	9	973	4179	gene-CELE_W03F11.4	K02374
Autophagy - animal	ko04140	19	127	973	4179	gene-CELE_C06G3.6;gene-CELE_C52E4.1;gene-CELE_C54D1.3;gene-CELE_F33D4.2;gene-CELE_F44C4.3;gene-CELE_F57F5.1;gene-CELE_K12C11.4;gene-CELE_M03A8.2;gene-CELE_M7.5;gene-CELE_R04A9.7;gene-CELE_T22H9.2;gene-CELE_T26C12.3;gene-CELE_Y24F12A.2;gene-CELE_Y37D8A.22;gene-CELE_Y39G8B.5;gene-CELE_Y47D3A.16;gene-CELE_Y69A2AR.6;gene-CELE_Y69A2AR.7;gene-CELE_ZC416.4	K14381+K01363+K16172+K04958+K01363+K01363+K08803+K17906+K08337+K04688+K17907+K07830+K16186+K21248+K05410+K04688+K08512+K19730+K04440
Glycerolipid metabolism	ko00561	14	53	973	4179	gene-CELE_C07D8.6;gene-CELE_C09E10.2;gene-CELE_C35D10.6;gene-CELE_F01F1.6;gene-CELE_F13E6.5;gene-CELE_F59A1.10;gene-CELE_F59F4.4;gene-CELE_M79.2;gene-CELE_T08B1.3;gene-CELE_T08H10.1;gene-CELE_W01A11.2;gene-CELE_W02H5.8;gene-CELE_Y69F12A.2;gene-CELE_ZK1290.5	K00002+K00901+K00002+K14085+K01080+K14458+K13509+K13506+K00128+K00002+K14457+K00863+K00149+K00002
Various types of N-glycan biosynthesis	ko00513	8	40	973	4179	gene-CELE_C52E4.5;gene-CELE_F09E5.2;gene-CELE_F48C1.1;gene-CELE_F57B10.10;gene-CELE_M02B7.4;gene-CELE_R09E10.7;gene-CELE_R10D12.12;gene-CELE_T09A5.11	K01230+K03843+K01231+K12668+K07441+K01231+K07432+K12670
Histidine metabolism	ko00340	4	15	973	4179	gene-CELE_F01F1.6;gene-CELE_T08B1.3;gene-CELE_Y48E1C.2;gene-CELE_Y69F12A.2	K14085+K00128+K19787+K00149
Glycosylphosphatidylinositol (GPI)-anchor biosynthesis	ko00563	2	22	973	4179	gene-CELE_T09B4.1;gene-CELE_Y110A2AL.12	K07542+K05283
Arginine and proline metabolism	ko00330	9	39	973	4179	gene-CELE_B0513.5;gene-CELE_C16A3.10;gene-CELE_F01F1.6;gene-CELE_F44G3.2;gene-CELE_T08B1.3;gene-CELE_T22H6.2;gene-CELE_Y69A2AR.5;gene-CELE_Y69F12A.2;gene-CELE_ZC434.8	K00318+K00819+K14085+K00934+K00128+K12657+K00273+K00149+K00933
Glycosaminoglycan biosynthesis - heparan sulfate / heparin	ko00534	4	16	973	4179	gene-CELE_M176.3;gene-CELE_T04F3.1;gene-CELE_Y110A2AL.14;gene-CELE_ZK1307.5	K02367+K02367+K00734+K10158
Hippo signaling pathway - fly	ko04391	3	8	973	4179	gene-CELE_F11C7.4;gene-CELE_F18F11.3;gene-CELE_F44D12.1	K16681+K16507+K24050
Glycerophospholipid metabolism	ko00564	12	93	973	4179	gene-CELE_C09E10.2;gene-CELE_F09C8.1;gene-CELE_F13E6.5;gene-CELE_F22E10.5;gene-CELE_F47G4.3;gene-CELE_F54D11.1;gene-CELE_F59F4.4;gene-CELE_M79.2;gene-CELE_T05C3.6;gene-CELE_T27A10.3;gene-CELE_Y44E3A.2;gene-CELE_Y46G5A.5	K00901+K14621+K01080+K13644+K00006+K05929+K13509+K13506+K16860+K00894+K01049+K00999
Breast cancer	ko05224	1	2	973	4179	gene-CELE_F39F10.3	K08957
Fanconi anemia pathway	ko03460	3	35	973	4179	gene-CELE_M04F3.1;gene-CELE_Y43C5A.6;gene-CELE_Y54G2A.1	K10739+K04482+K06054
Lysine degradation	ko00310	13	71	973	4179	gene-CELE_C15B12.1;gene-CELE_D2045.9;gene-CELE_D2089.5;gene-CELE_F01F1.6;gene-CELE_F25D7.3;gene-CELE_F52H3.1;gene-CELE_K01A11.2;gene-CELE_K09F5.5;gene-CELE_LLC1.3;gene-CELE_T08B1.3;gene-CELE_T12D8.1;gene-CELE_Y51H4A.12;gene-CELE_Y69F12A.2	K00306+K11703+K00471+K14085+K11432+K13647+K18826+K11423+K00382+K00128+K09188+K09189+K00149
Butanoate metabolism	ko00650	3	20	973	4179	gene-CELE_F38E9.1;gene-CELE_K03A1.5;gene-CELE_Y45G12B.3	K01027+K01907+K00109
Aminoacyl-tRNA biosynthesis	ko00970	8	47	973	4179	Caenorhabditis_elegans_newGene_1803;gene-CELE_B0464.1;gene-CELE_C25A1.16;gene-CELE_C39B5.6;gene-CELE_F22D6.3;gene-CELE_T08B2.9;gene-CELE_T10F2.1;gene-CELE_Y66D12A.23	K01883+K22503+K01870+K02434+K01893+K01889+K01880+K01893
Sulfur metabolism	ko00920	10	31	973	4179	gene-CELE_D2023.5;gene-CELE_F02H6.5;gene-CELE_F11G11.9;gene-CELE_R08E5.2;gene-CELE_T25D3.3;gene-CELE_Y37A1B.5;gene-CELE_Y59H11AM.2;gene-CELE_Y59H11AM.3;gene-CELE_Y97E10B.3;gene-CELE_Y97E10B.4	K01011+K22470+K01011+K01738+K01738+K17285+K01011+K01011+K17725+K17725
Hedgehog signaling pathway - fly	ko04341	1	7	973	4179	gene-CELE_F57C2.1	K10523
Axon regeneration	ko04361	22	113	973	4179	gene-CELE_C01B7.6;gene-CELE_C05D2.3;gene-CELE_C05D2.4;gene-CELE_C09E10.2;gene-CELE_F07B7.12;gene-CELE_F10E9.6;gene-CELE_F22A3.1;gene-CELE_F42G8.4;gene-CELE_F48E3.9;gene-CELE_F48F7.1;gene-CELE_K11D9.1;gene-CELE_R04A9.7;gene-CELE_R06A10.2;gene-CELE_R107.8;gene-CELE_T22B3.2;gene-CELE_T22H9.3;gene-CELE_Y41C4A.2;gene-CELE_Y47D3A.16;gene-CELE_Y50D4C.1;gene-CELE_Y55D5A.5;gene-CELE_ZC416.4;gene-CELE_ZK75…	K10693+K01593+K01593+K00901+K10693+K23488+K09442+K04441+K04431+K11593+K10393+K04688+K04632+K02599+K11593+K11593+K15528+K04688+K23487+K04527+K04440+K11593
Adherens junction	ko04520	2	7	973	4179	Caenorhabditis_elegans_newGene_2237;gene-CELE_Y113G7C.1	K05697+K05698
Kaposi sarcoma-associated herpesvirus infection	ko05167	1	3	973	4179	gene-CELE_C16C8.4	K02927
ErbB signaling pathway	ko04012	9	55	973	4179	gene-CELE_F48E3.9;gene-CELE_F59F5.3;gene-CELE_M79.1;gene-CELE_R04A9.7;gene-CELE_Y41D4B.13;gene-CELE_Y47D3A.16;gene-CELE_Y92H12A.1;gene-CELE_ZC416.4;gene-CELE_ZK1067.1	K04431+K08887+K06619+K04688+K04438+K04688+K05704+K04440+K04361
Nitrogen metabolism	ko00910	8	17	973	4179	gene-CELE_C28D4.3;gene-CELE_C45B2.5;gene-CELE_K03H1.1;gene-CELE_K05G3.3;gene-CELE_R173.1;gene-CELE_T13C5.5;gene-CELE_W07E11.1;gene-CELE_Y105C5B.28	K01915+K01915+K01915+K01674+K01674+K01673+K00264+K01915
Folate biosynthesis	ko00790	8	27	973	4179	gene-CELE_B0041.6;gene-CELE_C55A6.5;gene-CELE_C55A6.7;gene-CELE_F20G2.2;gene-CELE_F22B8.7;gene-CELE_F49H6.5;gene-CELE_F53E10.1;gene-CELE_F56A11.5	K01737+K00079+K00079+K00079+K15631+K20967+K15631+K15631
Fatty acid degradation	ko00071	24	66	973	4179	Caenorhabditis_elegans_newGene_753;gene-CELE_B0272.4;gene-CELE_C17C3.12;gene-CELE_C18D11.2;gene-CELE_C46F4.2;gene-CELE_C55B7.4;gene-CELE_D2063.1;gene-CELE_F01F1.6;gene-CELE_F08A8.1;gene-CELE_F08A8.2;gene-CELE_F08A8.3;gene-CELE_F28F8.2;gene-CELE_F58F9.7;gene-CELE_K05F1.3;gene-CELE_K06A5.6;gene-CELE_K11D12.4;gene-CELE_K12G11.3;gene-CELE_R09E10.3;gene-CELE_T08B1.3;gene-CELE_T08B1.6;gene-CELE_T25G12.…	K19523+K13239+K09478+K13239+K01897+K09478+K13953+K14085+K00232+K00232+K00232+K01897+K00232+K00249+K09478+K19523+K13953+K01897+K00128+K01897+K00249+K08765+K19523+K00149
beta-Alanine metabolism	ko00410	13	52	973	4179	gene-CELE_D1054.8;gene-CELE_F01F1.6;gene-CELE_F08A8.1;gene-CELE_F08A8.2;gene-CELE_F08A8.3;gene-CELE_F25D1.5;gene-CELE_F58F9.7;gene-CELE_R06C7.3;gene-CELE_R08H2.1;gene-CELE_T08B1.3;gene-CELE_Y37E11C.1;gene-CELE_Y47G6A.22;gene-CELE_Y69F12A.2	K14729+K14085+K00232+K00232+K00232+K14729+K00232+K01464+K14729+K00128+K01464+K14729+K00149
Oxidative phosphorylation	ko00190	29	106	973	4179	gene-CELE_C06H2.1;gene-CELE_C17H12.14;gene-CELE_C18E9.4;gene-CELE_C25H3.9;gene-CELE_C33A12.1;gene-CELE_C34B2.7;gene-CELE_C34B2.8;gene-CELE_C34E10.6;gene-CELE_F20B6.2;gene-CELE_F32D1.2;gene-CELE_F35G12.10;gene-CELE_F37C12.3;gene-CELE_F42A8.2;gene-CELE_F53F4.10;gene-CELE_F58F12.1;gene-CELE_R04F11.2;gene-CELE_R10E11.2;gene-CELE_R10E11.8;gene-CELE_R53.4;gene-CELE_T01H3.1;gene-CELE_T20H4.5;gene-CELE_T…	K02138+K02150+K03959+K03961+K03949+K00234+K11353+K02133+K02147+K02135+K02127+K03955+K00235+K03943+K02134+K02129+K02155+K02155+K02130+K03661+K03941+K03935+K03960+K02263+K03964+K03953+K03955+K03946+K02136
Ubiquinone and other terpenoid-quinone biosynthesis	ko00130	7	19	973	4179	gene-CELE_C01G6.7;gene-CELE_C52B9.9;gene-CELE_F25C8.4;gene-CELE_F42D1.2;gene-CELE_ZC395.2;gene-CELE_ZK1127.2;gene-CELE_ZK652.9	K01904+K01904+K01904+K00815+K06134+K01904+K06127
Tyrosine metabolism	ko00350	10	38	973	4179	gene-CELE_B0222.11;gene-CELE_B0222.9;gene-CELE_C05D2.3;gene-CELE_C05D2.4;gene-CELE_D1053.1;gene-CELE_D2063.1;gene-CELE_F42D1.2;gene-CELE_H13N06.6;gene-CELE_K08E3.1;gene-CELE_K12G11.3	K00157+K00157+K01593+K01593+K01800+K13953+K00815+K00503+K00505+K13953
Ribosome biogenesis in eukaryotes	ko03008	21	82	973	4179	gene-CELE_C08B6.8;gene-CELE_C09D4.3;gene-CELE_C15H11.6;gene-CELE_C47B2.5;gene-CELE_C47G2.1;gene-CELE_C48B6.2;gene-CELE_E02H1.6;gene-CELE_F39H11.1;gene-CELE_F55F10.1;gene-CELE_H35B03.2;gene-CELE_K01G5.4;gene-CELE_T17H7.1;gene-CELE_W01A8.3;gene-CELE_Y39G8C.1;gene-CELE_Y56A3A.33;gene-CELE_Y62E10A.24;gene-CELE_Y71F9AM.5;gene-CELE_Y75B8A.7;gene-CELE_ZK354.2;gene-CELE_ZK632.14;gene-CELE_ZK795.3	K13288+K14758+K14284+K03264+K14536+K14560+K18532+K14537+K14572+K03539+K07936+K11128+K14536+K12618+K14570+K14527+K14285+K14559+K14758+K14525+K14561
Ubiquitin mediated proteolysis	ko04120	27	137	973	4179	gene-CELE_C08B6.9;gene-CELE_C16C8.4;gene-CELE_C27H5.5;gene-CELE_C35B1.1;gene-CELE_F15H10.3;gene-CELE_F43C11.7;gene-CELE_F43G6.8;gene-CELE_F46A9.4;gene-CELE_F47H4.10;gene-CELE_F54D10.1;gene-CELE_F58A4.10;gene-CELE_H06I04.4;gene-CELE_K02D7.3;gene-CELE_K08E7.7;gene-CELE_R01H2.6;gene-CELE_R09B3.4;gene-CELE_R12H7.3;gene-CELE_T09B4.10;gene-CELE_T13B5.4;gene-CELE_Y41C4A.10;gene-CELE_Y54G2A.31;gene-CELE_…	K10684+K02927+K10599+K10573+K03357+K10602+K10607+K03094+K03094+K03094+K10575+K02977+K10599+K03347+K04552+K10687+K03094+K09561+K10599+K03873+K10580+K03094+K05633+K03872+K10576+K02927+K03868
Ether lipid metabolism	ko00565	7	45	973	4179	gene-CELE_C52B9.7;gene-CELE_F01E11.1;gene-CELE_F09C8.1;gene-CELE_F13E6.5;gene-CELE_F22E10.5;gene-CELE_T05C3.6;gene-CELE_Y53C10A.5	K01062+K04628+K14621+K01080+K13644+K16860+K20656
Nucleotide excision repair	ko03420	13	43	973	4179	gene-CELE_C27H6.8;gene-CELE_C39E9.13;gene-CELE_F08B4.5;gene-CELE_F12F6.7;gene-CELE_F31E3.3;gene-CELE_F44B9.8;gene-CELE_F58F6.4;gene-CELE_M04F3.1;gene-CELE_T26A5.8;gene-CELE_W03D2.4;gene-CELE_ZK1128.4;gene-CELE_ZK20.3;gene-CELE_ZK287.5	K10754+K10756+K02325+K02328+K10755+K10756+K10755+K10739+K02326+K04802+K03143+K10839+K03868
D-Arginine and D-ornithine metabolism	ko00472	1	1	973	4179	gene-CELE_Y69A2AR.5	K00273
Hepatocellular carcinoma	ko05225	2	3	973	4179	gene-CELE_F33E11.6;gene-CELE_F39F10.3	K22197+K08957
Propanoate metabolism	ko00640	14	58	973	4179	gene-CELE_D1054.8;gene-CELE_F08A8.1;gene-CELE_F08A8.2;gene-CELE_F08A8.3;gene-CELE_F25D1.5;gene-CELE_F27D4.4;gene-CELE_F27D4.5;gene-CELE_F58F9.7;gene-CELE_LLC1.3;gene-CELE_R08H2.1;gene-CELE_T28F3.5;gene-CELE_Y39E4A.3;gene-CELE_Y47G6A.22;gene-CELE_ZK669.4	K14729+K00232+K00232+K00232+K14729+K00167+K00167+K00232+K00382+K14729+K11262+K00166+K14729+K09699
Glyoxylate and dicarboxylate metabolism	ko00630	15	41	973	4179	gene-CELE_C05D11.11;gene-CELE_C05D11.5;gene-CELE_C05E4.9;gene-CELE_C28D4.3;gene-CELE_C45B2.5;gene-CELE_D1025.2;gene-CELE_F20H11.3;gene-CELE_F41E6.5;gene-CELE_F44E7.2;gene-CELE_F52A8.5;gene-CELE_K03H1.1;gene-CELE_LLC1.3;gene-CELE_R12C12.1;gene-CELE_Y105C5B.28;gene-CELE_Y45F10A.3	K00600+K01816+K01637+K01915+K01915+K02437+K00026+K11517+K19269+K02437+K01915+K00382+K00281+K01915+K01432
Drug metabolism - cytochrome P450	ko00982	44	137	973	4179	gene-CELE_AC3.2;gene-CELE_AC3.8;gene-CELE_B0222.11;gene-CELE_B0222.9;gene-CELE_B0310.5;gene-CELE_C01H6.4;gene-CELE_C03A7.11;gene-CELE_C03A7.13;gene-CELE_C08F11.8;gene-CELE_C33A12.6;gene-CELE_C46H11.2;gene-CELE_D2063.1;gene-CELE_F01D4.1;gene-CELE_F01D4.2;gene-CELE_F09G2.6;gene-CELE_F11G11.2;gene-CELE_F35E8.8;gene-CELE_F37B1.5;gene-CELE_F54C1.1;gene-CELE_F56A4.3;gene-CELE_H23N18.1;gene-CELE_H24K24.…	K00699+K00699+K00157+K00157+K00699+K00485+K00699+K00699+K00699+K00699+K00485+K13953+K00699+K00699+K00699+K00799+K00799+K04097+K00699+K23790+K00699+K00485+K00699+K00485+K13953+K00799+K00699+K00799+K23790+K00699+K00699+K00699+K00699+K04097+K04097+K23790+K00799+K00799+K00799+K00799+K00485+K00699+K00699+K00699
Tight junction	ko04530	3	12	973	4179	gene-CELE_F26D11.11;gene-CELE_F59C12.3;gene-CELE_Y51A2D.15	K16175+K16819+K06091
Selenocompound metabolism	ko00450	5	17	973	4179	gene-CELE_C06G3.7;gene-CELE_C12C8.2;gene-CELE_F22B8.6;gene-CELE_R03A10.4;gene-CELE_ZK1127.10	K22182+K01758+K01758+K00816+K01758
Linoleic acid metabolism	ko00591	1	11	973	4179	gene-CELE_F09C8.1	K14621
Basal transcription factors	ko03022	4	43	973	4179	gene-CELE_C14A4.10;gene-CELE_K03B4.3;gene-CELE_T12D8.7;gene-CELE_ZK1128.4	K03127+K03134+K03133+K03143
Pentose phosphate pathway	ko00030	5	21	973	4179	gene-CELE_B0280.3;gene-CELE_F09E5.3;gene-CELE_R05F9.6;gene-CELE_Y57G11C.3;gene-CELE_Y87G2A.8	K01807+K01619+K01835+K01057+K01810
Antigen processing and presentation	ko04612	2	4	973	4179	gene-CELE_F37H8.5;gene-CELE_ZK669.3	K08059+K08059
Porphyrin and chlorophyll metabolism	ko00860	23	78	973	4179	gene-CELE_AC3.2;gene-CELE_AC3.8;gene-CELE_B0310.5;gene-CELE_C03A7.11;gene-CELE_C03A7.13;gene-CELE_C08F11.8;gene-CELE_C33A12.6;gene-CELE_F01D4.1;gene-CELE_F01D4.2;gene-CELE_F09G2.6;gene-CELE_F54C1.1;gene-CELE_F59G1.7;gene-CELE_H23N18.1;gene-CELE_K08B4.4;gene-CELE_R04B5.9;gene-CELE_T03D3.1;gene-CELE_T06D8.6;gene-CELE_T19H12.1;gene-CELE_T19H12.11;gene-CELE_T25B9.7;gene-CELE_ZC443.5;gene-CELE_ZC455.3…	K00699+K00699+K00699+K00699+K00699+K00699+K00699+K00699+K00699+K00699+K00699+K19054+K00699+K00699+K00699+K00699+K01764+K00699+K00699+K00699+K00699+K00699+K00699
Longevity regulating pathway - worm	ko04212	39	133	973	4179	Caenorhabditis_elegans_newGene_2143;gene-CELE_C12D8.5;gene-CELE_C37H5.8;gene-CELE_C54D1.3;gene-CELE_E02H9.8;gene-CELE_F10D11.1;gene-CELE_F10D2.9;gene-CELE_F11G11.2;gene-CELE_F35E8.8;gene-CELE_F38A6.1;gene-CELE_F42G8.4;gene-CELE_F46F11.4;gene-CELE_F59E12.10;gene-CELE_H10E21.3;gene-CELE_K04A8.5;gene-CELE_K11G9.6;gene-CELE_M117.2;gene-CELE_R03D7.6;gene-CELE_R04A9.7;gene-CELE_R07B1.4;gene-CELE_T27E4.…	K19772+K14938+K04043+K16172+K19773+K04564+K00507+K00799+K00799+K08035+K04441+K13113+K18463+K19773+K19771+K14739+K16197+K00799+K04688+K00799+K19766+K19767+K19766+K19767+K04374+K04077+K19767+K19766+K04688+K00799+K00799+K00799+K00799+K04527+K13356+K04440+K19774+K19764+K17705
Mitophagy - animal	ko04137	13	60	973	4179	gene-CELE_C06G3.6;gene-CELE_C16C8.4;gene-CELE_E01G4.1;gene-CELE_H06I04.4;gene-CELE_T22H9.2;gene-CELE_T26C12.3;gene-CELE_W02C12.3;gene-CELE_W07G1.3;gene-CELE_Y39G8B.5;gene-CELE_Y92H12A.1;gene-CELE_ZC416.4;gene-CELE_ZK1010.1;gene-CELE_ZK652.2	K14381+K02927+K20168+K02977+K17907+K07830+K09105+K04374+K05410+K05704+K04440+K02927+K17771
RNA degradation	ko03018	19	59	973	4179	gene-CELE_C14A4.5;gene-CELE_C37H5.8;gene-CELE_F18H3.3;gene-CELE_F29A7.6;gene-CELE_F37C12.13;gene-CELE_F40F8.9;gene-CELE_F59C6.4;gene-CELE_T10G3.6;gene-CELE_T21B10.2;gene-CELE_Y22D7AL.5;gene-CELE_Y39G8C.1;gene-CELE_Y48A6B.5;gene-CELE_Y56A3A.20;gene-CELE_Y62E10A.12;gene-CELE_Y66D12A.21;gene-CELE_Y73B6BL.32;gene-CELE_ZK593.7;gene-CELE_ZK616.61;gene-CELE_exos-4.1	K12590+K04043+K13126+K12593+K12586+K12620+K03681+K12621+K01689+K04077+K12618+K07573+K12581+K12622+K12584+K12627+K12626+K13126+K11600
Pyrimidine metabolism	ko00240	17	42	973	4179	gene-CELE_C03C10.3;gene-CELE_C27A7.1;gene-CELE_C29F7.3;gene-CELE_C47D2.2;gene-CELE_F25H2.5;gene-CELE_F40F8.1;gene-CELE_F49E8.4;gene-CELE_K02D7.1;gene-CELE_K07A1.2;gene-CELE_R06C7.3;gene-CELE_R07E4.4;gene-CELE_R53.2;gene-CELE_T07C4.1;gene-CELE_Y10G11A.1;gene-CELE_Y37E11C.1;gene-CELE_Y48G8AL.15;gene-CELE_ZK783.2	K10808+K01513+K13800+K01489+K00940+K13800+K01489+K03783+K01520+K01464+K12305+K00943+K13421+K24242+K01464+K00940+K00757
Ras signaling pathway	ko04014	1	4	973	4179	gene-CELE_T24C12.2	K12380
mTOR signaling pathway	ko04150	17	103	973	4179	gene-CELE_B0348.6;gene-CELE_C17H12.14;gene-CELE_C54D1.3;gene-CELE_F20B6.2;gene-CELE_F27E11.3;gene-CELE_F35H10.7;gene-CELE_F38E1.7;gene-CELE_F39C12.1;gene-CELE_R04A9.7;gene-CELE_W01B6.1;gene-CELE_W08D2.1;gene-CELE_Y24F12A.2;gene-CELE_Y32H12A.8;gene-CELE_Y43F4B.4;gene-CELE_Y47D3A.16;gene-CELE_Y55D5A.5;gene-CELE_Y71A12B.1	K03259+K02150+K16172+K02147+K02375+K20406+K00408+K20407+K04688+K00444+K01558+K16186+K20408+K14299+K04688+K04527+K02991
Starch and sucrose metabolism	ko00500	12	31	973	4179	gene-CELE_C27A7.1;gene-CELE_C50F7.10;gene-CELE_D2096.3;gene-CELE_F19H8.1;gene-CELE_F56B6.4;gene-CELE_R05F9.12;gene-CELE_R05F9.6;gene-CELE_T05A12.2;gene-CELE_T25E12.5;gene-CELE_Y46G5A.31;gene-CELE_Y87G2A.8;gene-CELE_ZK54.2	K01513+K05350+K01187+K16055+K00750+K01187+K01835+K01194+K00750+K00693+K01810+K16055
Longevity regulating pathway - multiple species	ko04213	22	68	973	4179	gene-CELE_C12C8.1;gene-CELE_C14F11.5;gene-CELE_C15F1.7;gene-CELE_C54D1.3;gene-CELE_F08H9.3;gene-CELE_F10D11.1;gene-CELE_F26D10.3;gene-CELE_F38A6.1;gene-CELE_F44E5.4;gene-CELE_F44E5.5;gene-CELE_R04A9.7;gene-CELE_T27E4.2;gene-CELE_T27E4.3;gene-CELE_T27E4.8;gene-CELE_T27E4.9;gene-CELE_Y111B2A.8;gene-CELE_Y46H3A.2;gene-CELE_Y46H3A.3;gene-CELE_Y47D3A.15;gene-CELE_Y47D3A.16;gene-CELE_Y55D5A.5;gene-CELE…	K03283+K09542+K04565+K16172+K09542+K04564+K03283+K08035+K03283+K03283+K04688+K19766+K19767+K19766+K19767+K07200+K19767+K19766+K07199+K04688+K04527+K19764
Retinol metabolism	ko00830	31	99	973	4179	gene-CELE_AC3.2;gene-CELE_AC3.8;gene-CELE_B0222.11;gene-CELE_B0222.9;gene-CELE_B0310.5;gene-CELE_C03A7.11;gene-CELE_C03A7.13;gene-CELE_C08F11.8;gene-CELE_C27D8.4;gene-CELE_C33A12.6;gene-CELE_C55A6.4;gene-CELE_D2063.1;gene-CELE_F01D4.1;gene-CELE_F01D4.2;gene-CELE_F09G2.6;gene-CELE_F35B12.2;gene-CELE_F54C1.1;gene-CELE_F54F3.4;gene-CELE_F55E10.6;gene-CELE_H04M03.3;gene-CELE_H23N18.1;gene-CELE_K08B4.…	K00699+K00699+K00157+K00157+K00699+K00699+K00699+K00699+K11153+K00699+K13369+K13953+K00699+K00699+K00699+K13369+K00699+K11147+K11154+K11153+K00699+K00699+K13953+K00699+K00699+K00699+K00699+K00699+K00699+K00699+K00699
Alzheimer disease	ko05010	1	1	973	4179	gene-CELE_F39F10.3	K08957
Protein digestion and absorption	ko04974	1	3	973	4179	gene-CELE_K08E5.3	K08132
Phototransduction - fly	ko04745	1	4	973	4179	gene-CELE_F54C1.7	K02183
Mannose type O-glycan biosynthesis	ko00515	1	26	973	4179	gene-CELE_W07G9.2	K00735
Proteasome	ko03050	29	43	973	4179	gene-CELE_B0205.3;gene-CELE_C02F5.9;gene-CELE_C15H11.7;gene-CELE_C30C11.2;gene-CELE_C36B1.4;gene-CELE_C44B7.1;gene-CELE_C47B2.4;gene-CELE_C52E4.4;gene-CELE_C56G2.7;gene-CELE_CD4.6;gene-CELE_D1054.2;gene-CELE_D1054.3;gene-CELE_F10G7.8;gene-CELE_F23F1.8;gene-CELE_F25H2.9;gene-CELE_F29G9.5;gene-CELE_F39H11.5;gene-CELE_F49C12.8;gene-CELE_F56H1.4;gene-CELE_F57B9.10;gene-CELE_K05C4.1;gene-CELE_K07D4.3;…	K03029+K02732+K02730+K03033+K02731+K06693+K02739+K03061+K06691+K02725+K02726+K02726+K03035+K03064+K02729+K03062+K02736+K03037+K03065+K03036+K02737+K03030+K02738+K02734+K06699+K02735+K06698+K03031+K02727
Phenylalanine metabolism	ko00360	3	14	973	4179	gene-CELE_C05D2.3;gene-CELE_C05D2.4;gene-CELE_F42D1.2	K01593+K01593+K00815
Fatty acid biosynthesis	ko00061	10	24	973	4179	gene-CELE_C46F4.2;gene-CELE_F09E10.3;gene-CELE_F28F8.2;gene-CELE_F32H2.5;gene-CELE_F41C3.3;gene-CELE_R09E10.3;gene-CELE_T08B1.6;gene-CELE_T28F3.5;gene-CELE_Y39A1A.11;gene-CELE_Y48A6B.9	K01897+K13370+K01897+K00665+K18660+K01897+K01897+K11262+K13370+K07512
PPAR signaling pathway	ko03320	2	6	973	4179	gene-CELE_C44E4.6;gene-CELE_Y40B10A.1	K08762+K08753
Vitamin B6 metabolism	ko00750	2	7	973	4179	gene-CELE_B0222.11;gene-CELE_B0222.9	K00157+K00157
Arginine biosynthesis	ko00220	7	21	973	4179	gene-CELE_C10C5.3;gene-CELE_C10C5.4;gene-CELE_C10C5.5;gene-CELE_C28D4.3;gene-CELE_C45B2.5;gene-CELE_K03H1.1;gene-CELE_Y105C5B.28	K14677+K14677+K14677+K01915+K01915+K01915+K01915
Parkinson disease	ko05012	1	2	973	4179	gene-CELE_C16C8.4	K02927
Valine, leucine and isoleucine degradation	ko00280	19	63	973	4179	gene-CELE_B0222.11;gene-CELE_B0222.9;gene-CELE_C17C3.12;gene-CELE_C55B7.4;gene-CELE_F01F1.6;gene-CELE_F02A9.4;gene-CELE_F27D4.4;gene-CELE_F27D4.5;gene-CELE_F38E9.1;gene-CELE_F41C3.3;gene-CELE_K03A1.5;gene-CELE_K05F1.3;gene-CELE_K06A5.6;gene-CELE_LLC1.3;gene-CELE_T08B1.3;gene-CELE_T25G12.5;gene-CELE_Y39E4A.3;gene-CELE_Y69F12A.2;gene-CELE_ZK669.4	K00157+K00157+K09478+K09478+K14085+K01969+K00167+K00167+K01027+K18660+K01907+K00249+K09478+K00382+K00128+K00249+K00166+K00149+K09699
Hedgehog signaling pathway	ko04340	1	12	973	4179	gene-CELE_F39F10.3	K08957
Neuroactive ligand-receptor interaction	ko04080	9	223	973	4179	gene-CELE_C01G10.8;gene-CELE_C06G4.5;gene-CELE_C24A8.6;gene-CELE_C50H2.1;gene-CELE_C56A3.3;gene-CELE_D1014.2;gene-CELE_F59B2.13;gene-CELE_H09F14.1;gene-CELE_K06C4.8	K04131+K08377+K04145+K04247+K05052+K04282+K04282+K05052+K05053
Glycine, serine and threonine metabolism	ko00260	14	35	973	4179	gene-CELE_C05D11.11;gene-CELE_C12C8.2;gene-CELE_C15B12.1;gene-CELE_D1025.2;gene-CELE_F01F1.6;gene-CELE_F22B8.6;gene-CELE_F45E1.4;gene-CELE_F52A8.5;gene-CELE_LLC1.3;gene-CELE_R102.4;gene-CELE_R12C12.1;gene-CELE_T01H8.2;gene-CELE_Y69A2AR.5;gene-CELE_ZK1127.10	K00600+K01758+K00306+K02437+K14085+K01758+K00108+K02437+K00382+K01620+K00281+K12235+K00273+K01758
Terpenoid backbone biosynthesis	ko00900	2	19	973	4179	gene-CELE_D2013.8;gene-CELE_F23B12.6	K00021+K05954
Endocytosis	ko04144	19	133	973	4179	gene-CELE_C12C8.1;gene-CELE_F26D10.3;gene-CELE_F44E5.4;gene-CELE_F44E5.5;gene-CELE_F45E4.1;gene-CELE_F58A3.2;gene-CELE_F59E12.10;gene-CELE_R05D11.1;gene-CELE_T13F2.8;gene-CELE_T27F7.1;gene-CELE_Y102A11A.8;gene-CELE_Y106G6H.14;gene-CELE_Y53F4B.21;gene-CELE_Y65B4BR.5;gene-CELE_Y6D11A.2;gene-CELE_Y79H2A.6;gene-CELE_Y92H12A.1;gene-CELE_ZK1067.1;gene-CELE_ZK1128.8	K03283+K03283+K03283+K03283+K07937+K05093+K18463+K23605+K06278+K12193+K05093+K11247+K18465+K05633+K05758+K05757+K05704+K04361+K18467
Toll and Imd signaling pathway	ko04624	1	3	973	4179	gene-CELE_C28G1.1	K20703
Inositol phosphate metabolism	ko00562	5	40	973	4179	gene-CELE_F13G3.5;gene-CELE_F31B12.1;gene-CELE_F39B1.1;gene-CELE_VF13D12L.1;gene-CELE_Y46G5A.5	K01092+K05860+K00923+K01858+K00999
Gastric cancer	ko05226	1	1	973	4179	gene-CELE_F39F10.3	K08957
Pathways in cancer	ko05200	1	7	973	4179	gene-CELE_T08H4.1	K19464
Human papillomavirus infection	ko05165	1	6	973	4179	gene-CELE_F39F10.3	K08957
Apelin signaling pathway	ko04371	1	5	973	4179	gene-CELE_C46C11.1	K07188
Citrate cycle (TCA cycle)	ko00020	7	35	973	4179	gene-CELE_C34B2.7;gene-CELE_D2023.2;gene-CELE_F20H11.3;gene-CELE_F42A8.2;gene-CELE_F53A2.4;gene-CELE_LLC1.3;gene-CELE_T05H10.6	K00234+K01958+K00026+K00235+K00164+K00382+K00161
Sphingolipid metabolism	ko00600	11	58	973	4179	gene-CELE_B0222.4;gene-CELE_C33C12.8;gene-CELE_F01E11.1;gene-CELE_F11E6.1;gene-CELE_F13E6.5;gene-CELE_F43H9.2;gene-CELE_K11D2.2;gene-CELE_T27F6.6;gene-CELE_W03G1.7;gene-CELE_Y37E11AM.4;gene-CELE_Y66H1B.4	K01634+K01201+K04628+K01201+K01080+K00654+K12348+K12351+K12350+K04708+K01634
Apoptosis - fly	ko04214	1	3	973	4179	gene-CELE_C56C10.8	K01527
Glutathione metabolism	ko00480	24	97	973	4179	Caenorhabditis_elegans_newGene_2632;gene-CELE_B0285.7;gene-CELE_C03C10.3;gene-CELE_C44B7.7;gene-CELE_E01A2.1;gene-CELE_F11G11.2;gene-CELE_F35E8.8;gene-CELE_F37B1.5;gene-CELE_F49H12.5;gene-CELE_F56A4.3;gene-CELE_R03D7.6;gene-CELE_R07B1.4;gene-CELE_R107.7;gene-CELE_T16G12.1;gene-CELE_T26C5.1;gene-CELE_Y1H11.2;gene-CELE_Y38C1AA.11;gene-CELE_Y38F2AR.12;gene-CELE_Y45G12C.2;gene-CELE_Y48E1B.10;gene-CEL…	K11140+K11140+K10808+K00682+K11205+K00799+K00799+K04097+K05360+K23790+K00799+K00799+K23790+K11140+K04097+K04097+K11188+K01469+K23790+K00799+K00799+K00799+K00799+K00681
Peroxisome	ko04146	34	99	973	4179	gene-CELE_B0272.4;gene-CELE_B0395.3;gene-CELE_C11H1.4;gene-CELE_C15B12.1;gene-CELE_C15F1.7;gene-CELE_C17C3.1;gene-CELE_C18D11.2;gene-CELE_C24A3.4;gene-CELE_C44B7.9;gene-CELE_C46F4.2;gene-CELE_C47B2.8;gene-CELE_E04F6.3;gene-CELE_F08A8.1;gene-CELE_F08A8.2;gene-CELE_F08A8.3;gene-CELE_F09E5.15;gene-CELE_F10D11.1;gene-CELE_F13H10.2;gene-CELE_F18E3.7;gene-CELE_F25E2.3;gene-CELE_F28F8.2;gene-CELE_F32A5.…	K13239+K00624+K13338+K00306+K04565+K11992+K13239+K01796+K05677+K01897+K13353+K12405+K00232+K00232+K00232+K13279+K04564+K03426+K00272+K11992+K01897+K13344+K11517+K11147+K00232+K01897+K05676+K01897+K05678+K05940+K00477+K00273+K13356+K00477
Ascorbate and aldarate metabolism	ko00053	25	77	973	4179	gene-CELE_AC3.2;gene-CELE_AC3.8;gene-CELE_B0310.5;gene-CELE_C03A7.11;gene-CELE_C03A7.13;gene-CELE_C08F11.8;gene-CELE_C33A12.6;gene-CELE_F01D4.1;gene-CELE_F01D4.2;gene-CELE_F01F1.6;gene-CELE_F09G2.6;gene-CELE_F29F11.1;gene-CELE_F54C1.1;gene-CELE_H23N18.1;gene-CELE_K08B4.4;gene-CELE_R04B5.9;gene-CELE_T03D3.1;gene-CELE_T08B1.3;gene-CELE_T19H12.1;gene-CELE_T19H12.11;gene-CELE_T25B9.7;gene-CELE_Y69F12…	K00699+K00699+K00699+K00699+K00699+K00699+K00699+K00699+K00699+K14085+K00699+K00012+K00699+K00699+K00699+K00699+K00699+K00128+K00699+K00699+K00699+K00149+K00699+K00699+K00699
Fatty acid elongation	ko00062	9	37	973	4179	gene-CELE_C15F1.6;gene-CELE_F11E6.5;gene-CELE_F41H10.7;gene-CELE_F41H10.8;gene-CELE_F44C4.5;gene-CELE_F56H11.3;gene-CELE_T05E7.1;gene-CELE_W03D8.8;gene-CELE_Y48A6B.9	K10258+K10203+K10203+K10203+K01074+K10203+K01068+K01068+K07512
Thiamine metabolism	ko00730	2	8	973	4179	gene-CELE_C29E4.8;gene-CELE_Y94H6A.7	K00939+K14394
Glycosphingolipid biosynthesis - globo and isoglobo series	ko00603	1	19	973	4179	gene-CELE_R07B7.11	K01204
Biosynthesis of amino acids	ko01230	23	82	973	4179	gene-CELE_B0280.3;gene-CELE_C05D11.11;gene-CELE_C10C5.3;gene-CELE_C10C5.4;gene-CELE_C10C5.5;gene-CELE_C12C8.2;gene-CELE_C28D4.3;gene-CELE_C45B2.5;gene-CELE_D2023.2;gene-CELE_F22B8.6;gene-CELE_F25H5.3;gene-CELE_F33H1.2;gene-CELE_K03H1.1;gene-CELE_R08E5.2;gene-CELE_R102.4;gene-CELE_T03F1.3;gene-CELE_T09F3.3;gene-CELE_T21B10.2;gene-CELE_T22H6.2;gene-CELE_T25D3.3;gene-CELE_W07E11.1;gene-CELE_Y105C5B.…	K01807+K00600+K14677+K14677+K14677+K01758+K01915+K01915+K01958+K01758+K00873+K00134+K01915+K01738+K01620+K00927+K00134+K01689+K12657+K01738+K00264+K01915+K01758
Cell adhesion molecules	ko04514	2	11	973	4179	gene-CELE_F20B10.1;gene-CELE_W03D8.6	K07380+K07380
ABC transporters	ko02010	10	38	973	4179	gene-CELE_C24F3.5;gene-CELE_C34G6.4;gene-CELE_C44B7.9;gene-CELE_F12B6.1;gene-CELE_F14F4.3;gene-CELE_F22E10.3;gene-CELE_T02D1.5;gene-CELE_T10H9.5;gene-CELE_Y53C10A.9;gene-CELE_ZK484.2	K05642+K05658+K05677+K05641+K05668+K05658+K05676+K05678+K05643+K05656
Hippo signaling pathway - multiple species	ko04392	8	30	973	4179	gene-CELE_C24A8.4;gene-CELE_F14H12.4;gene-CELE_F18F11.3;gene-CELE_F38H4.10;gene-CELE_F42A10.2;gene-CELE_R10F2.1;gene-CELE_Y71D11A.1;gene-CELE_ZK112.7	K04412+K04412+K16507+K06685+K16684+K16507+K16669+K16507
Spliceosome	ko03040	32	152	973	4179	Caenorhabditis_elegans_newGene_2148;gene-CELE_C12C8.1;gene-CELE_C27H5.5;gene-CELE_C33H5.12;gene-CELE_C34D4.12;gene-CELE_F23B2.6;gene-CELE_F26D10.3;gene-CELE_F33D11.10;gene-CELE_F44E5.4;gene-CELE_F44E5.5;gene-CELE_F53B7.3;gene-CELE_H20J04.8;gene-CELE_K02D7.3;gene-CELE_K08D10.4;gene-CELE_R09B3.5;gene-CELE_T10B11.3;gene-CELE_T10C6.5;gene-CELE_T10G3.6;gene-CELE_T13B5.4;gene-CELE_T28D9.10;gene-CELE_T2…	K12854+K03283+K10599+K12896+K12733+K12881+K03283+K13025+K03283+K03283+K12870+K11092+K10599+K11094+K12877+K12884+K12863+K12621+K10599+K11087+K12893+K12890+K09564+K11088+K12816+K12622+K13025+K12871+K11099+K12627+K12626+K11098
Circadian rhythm - fly	ko04711	1	2	973	4179	gene-CELE_F47F6.1	K02633
Riboflavin metabolism	ko00740	6	19	973	4179	gene-CELE_C27A7.1;gene-CELE_EGAP2.3;gene-CELE_F07H5.9;gene-CELE_T16D1.2;gene-CELE_Y94H6A.7;gene-CELE_ZK563.6	K01513+K14410+K14410+K14410+K14394+K14410
Alanine, aspartate and glutamate metabolism	ko00250	9	34	973	4179	gene-CELE_C28D4.3;gene-CELE_C37H5.6;gene-CELE_C45B2.5;gene-CELE_F18E3.7;gene-CELE_F22B3.4;gene-CELE_K03H1.1;gene-CELE_T04A8.5;gene-CELE_W07E11.1;gene-CELE_Y105C5B.28	K01915+K01939+K01915+K00272+K00820+K01915+K00764+K00264+K01915
Phosphonate and phosphinate metabolism	ko00440	1	7	973	4179	gene-CELE_F22E10.5	K13644
Dilated cardiomyopathy	ko05414	1	3	973	4179	gene-CELE_T21D12.9	K12567
Biosynthesis of unsaturated fatty acids	ko01040	13	38	973	4179	gene-CELE_C15F1.6;gene-CELE_E04F6.3;gene-CELE_F08A8.1;gene-CELE_F08A8.2;gene-CELE_F08A8.3;gene-CELE_F10D2.9;gene-CELE_F11E6.5;gene-CELE_F41H10.7;gene-CELE_F41H10.8;gene-CELE_F56H11.3;gene-CELE_F58F9.7;gene-CELE_T05E7.1;gene-CELE_W03D8.8	K10258+K12405+K00232+K00232+K00232+K00507+K10203+K10203+K10203+K10203+K00232+K01068+K01068
Phagosome	ko04145	32	139	973	4179	gene-CELE_B0218.6;gene-CELE_B0218.8;gene-CELE_B0365.6;gene-CELE_C14A6.1;gene-CELE_C17H12.14;gene-CELE_C25B8.4;gene-CELE_C36E8.5;gene-CELE_C44B11.3;gene-CELE_F10G2.3;gene-CELE_F16H6.1;gene-CELE_F18C12.1;gene-CELE_F20B6.2;gene-CELE_F26E4.8;gene-CELE_F44F4.11;gene-CELE_F52E1.2;gene-CELE_F56A4.2;gene-CELE_K01G5.7;gene-CELE_K10B2.3;gene-CELE_M02F4.7;gene-CELE_R10E11.2;gene-CELE_R10E11.8;gene-CELE_T01H…	K06560+K06560+K06560+K06560+K02150+K10062+K07375+K07374+K06560+K06560+K10414+K02147+K07374+K07374+K06560+K06560+K07375+K10062+K06560+K02155+K02155+K03661+K06560+K05692+K05692+K06560+K05692+K06560+K09481+K06560+K07375+K06560
Protein processing in endoplasmic reticulum	ko04141	47	174	973	4179	Caenorhabditis_elegans_newGene_1384;gene-CELE_C12C8.1;gene-CELE_C14B1.1;gene-CELE_C14B9.2;gene-CELE_C14F11.5;gene-CELE_C16C10.7;gene-CELE_C30C11.4;gene-CELE_C47E8.5;gene-CELE_C52E4.5;gene-CELE_F08H9.3;gene-CELE_F19B6.2;gene-CELE_F26D10.3;gene-CELE_F43E2.8;gene-CELE_F44E5.4;gene-CELE_F44E5.5;gene-CELE_F46A9.4;gene-CELE_F47H4.10;gene-CELE_F48E3.9;gene-CELE_F48E8.4;gene-CELE_F52D1.1;gene-CELE_F54D10…	K14015+K03283+K09580+K09582+K09542+K10666+K09485+K04079+K01230+K09542+K14016+K03283+K09490+K03283+K03283+K03094+K03094+K04431+K10088+K05546+K03094+K12668+K09555+K10575+K04426+K14011+K09556+K03347+K13250+K03094+K10082+K13250+K10086+K12670+K09561+K04374+K13251+K09481+K09518+K04571+K03094+K13249+K09530+K04440+K10666+K10839+K03868
Homologous recombination	ko03440	4	29	973	4179	gene-CELE_F12F6.7;gene-CELE_M04F3.1;gene-CELE_PAR2.1;gene-CELE_Y43C5A.6	K02328+K10739+K03111+K04482
mRNA surveillance pathway	ko03015	23	108	973	4179	gene-CELE_C04F5.7;gene-CELE_C15H11.6;gene-CELE_C16C10.4;gene-CELE_C44H9.4;gene-CELE_C45B11.3;gene-CELE_C48B6.6;gene-CELE_F11A10.8;gene-CELE_F18H3.3;gene-CELE_F21H11.2;gene-CELE_F23B2.6;gene-CELE_F33D11.10;gene-CELE_F48E8.5;gene-CELE_F52H3.6;gene-CELE_H19N07.1;gene-CELE_R03D7.2;gene-CELE_R09B3.2;gene-CELE_R09B3.5;gene-CELE_R10E9.1;gene-CELE_T22D1.5;gene-CELE_Y65B4A.6;gene-CELE_Y71F9AM.5;gene-CELE_…	K06269+K14284+K14324+K14326+K18723+K08873+K14404+K13126+K08873+K12881+K13025+K03456+K06269+K03267+K14326+K14407+K12877+K14411+K11583+K13025+K14285+K13126+K06269
Insulin signaling pathway	ko04910	1	11	973	4179	gene-CELE_C46C11.1	K07188
TGF-beta signaling pathway	ko04350	16	59	973	4179	gene-CELE_F40F12.7;gene-CELE_F46A9.4;gene-CELE_F47H4.10;gene-CELE_F48E8.5;gene-CELE_F54D10.1;gene-CELE_K03H1.10;gene-CELE_K08E7.7;gene-CELE_R04A9.7;gene-CELE_R05D11.1;gene-CELE_R10E11.1;gene-CELE_R12H7.3;gene-CELE_Y47D3A.16;gene-CELE_Y60A3A.18;gene-CELE_Y71G12B.16;gene-CELE_ZK1010.10;gene-CELE_ZK287.5	K04498+K03094+K03094+K03456+K03094+K04498+K03347+K04688+K23605+K04498+K03094+K04688+K03094+K23096+K04498+K03868
Taurine and hypotaurine metabolism	ko00430	1	9	973	4179	gene-CELE_Y7A9A.1	K00681
Mucin type O-glycan biosynthesis	ko00512	2	38	973	4179	gene-CELE_R07B7.6;gene-CELE_Y66A7A.6	K00727+K00710
Regulation of actin cytoskeleton	ko04810	2	11	973	4179	gene-CELE_Y102A11A.8;gene-CELE_Y57G11C.1147	K05093+K05752
RNA transport	ko03013	35	133	973	4179	gene-CELE_B0348.6;gene-CELE_B0513.2;gene-CELE_C09G9.2;gene-CELE_C15H11.6;gene-CELE_C16C10.10;gene-CELE_C16C10.4;gene-CELE_C44H9.4;gene-CELE_C45B11.3;gene-CELE_D1007.4;gene-CELE_D2013.7;gene-CELE_F18H3.3;gene-CELE_F23B2.6;gene-CELE_F31E3.5;gene-CELE_F33D11.10;gene-CELE_F55B12.4;gene-CELE_H35B03.2;gene-CELE_K01G5.4;gene-CELE_K04G2.1;gene-CELE_K10B2.4;gene-CELE_K12C11.2;gene-CELE_R03D7.2;gene-CELE_R…	K03259+K13176+K14305+K14284+K13132+K14324+K14326+K18723+K13134+K03249+K13126+K12881+K03231+K13025+K00974+K03539+K07936+K03238+K00784+K12160+K14326+K12877+K03113+K13130+K03242+K03245+K14299+K14295+K14527+K13025+K14285+K03246+K03239+K13126+K14525
FoxO signaling pathway	ko04068	20	83	973	4179	gene-CELE_C54D1.3;gene-CELE_DY3.6;gene-CELE_F10D11.1;gene-CELE_F40F12.7;gene-CELE_F42G8.4;gene-CELE_F52H3.3;gene-CELE_H31G24.4;gene-CELE_K03H1.10;gene-CELE_R05D11.1;gene-CELE_R10E11.1;gene-CELE_T14G12.4;gene-CELE_Y111B2A.8;gene-CELE_Y113G7B.17;gene-CELE_Y43E12A.1;gene-CELE_Y47D3A.15;gene-CELE_Y55D5A.5;gene-CELE_Y71F9B.7;gene-CELE_ZC416.4;gene-CELE_ZK1010.10;gene-CELE_ZK1067.1	K16172+K10305+K04564+K04498+K04441+K11838+K05868+K04498+K23605+K04498+K09385+K07200+K11434+K05868+K07199+K04527+K06631+K04440+K04498+K04361
Steroid biosynthesis	ko00100	3	17	973	4179	gene-CELE_F46B6.8;gene-CELE_F54F3.3;gene-CELE_R11G11.14	K01052+K01052+K01052
Metabolism of xenobiotics by cytochrome P450	ko00980	40	130	973	4179	gene-CELE_AC3.2;gene-CELE_AC3.8;gene-CELE_B0310.5;gene-CELE_C03A7.11;gene-CELE_C03A7.13;gene-CELE_C08F11.8;gene-CELE_C33A12.6;gene-CELE_C55A6.5;gene-CELE_C55A6.7;gene-CELE_D2063.1;gene-CELE_F01D4.1;gene-CELE_F01D4.2;gene-CELE_F09G2.6;gene-CELE_F11G11.2;gene-CELE_F20G2.2;gene-CELE_F35E8.8;gene-CELE_F37B1.5;gene-CELE_F54C1.1;gene-CELE_F56A4.3;gene-CELE_H23N18.1;gene-CELE_K08B4.4;gene-CELE_K12G11.3;…	K00699+K00699+K00699+K00699+K00699+K00699+K00699+K00079+K00079+K13953+K00699+K00699+K00699+K00799+K00079+K00799+K04097+K00699+K23790+K00699+K00699+K13953+K00799+K00699+K00799+K23790+K00699+K00699+K00699+K00699+K04097+K04097+K23790+K00799+K00799+K00799+K00799+K00699+K00699+K00699
Phosphatidylinositol signaling system	ko04070	8	66	973	4179	gene-CELE_C09E10.2;gene-CELE_F13G3.5;gene-CELE_F31B12.1;gene-CELE_F33D4.2;gene-CELE_F39B1.1;gene-CELE_F54C1.7;gene-CELE_M02B7.6;gene-CELE_Y46G5A.5	K00901+K01092+K05860+K04958+K00923+K02183+K02183+K00999
Mismatch repair	ko03430	9	23	973	4179	gene-CELE_C27H6.8;gene-CELE_C39E9.13;gene-CELE_F12F6.7;gene-CELE_F31E3.3;gene-CELE_F44B9.8;gene-CELE_F58F6.4;gene-CELE_M04F3.1;gene-CELE_PAR2.1;gene-CELE_W03D2.4	K10754+K10756+K02328+K10755+K10756+K10755+K10739+K03111+K04802
N-Glycan biosynthesis	ko00510	12	43	973	4179	gene-CELE_C52E4.5;gene-CELE_C55B7.2;gene-CELE_F09E5.2;gene-CELE_F28D1.11;gene-CELE_F48C1.1;gene-CELE_F52D1.1;gene-CELE_F57B10.10;gene-CELE_M02B7.4;gene-CELE_R09E10.7;gene-CELE_R10D12.12;gene-CELE_T09A5.11;gene-CELE_Y60A3A.14	K01230+K00744+K03843+K09659+K01231+K05546+K12668+K07441+K01231+K07432+K12670+K01001
Retrograde endocannabinoid signaling	ko04723	1	2	973	4179	gene-CELE_Y37E11AR.4	K13985
Galactose metabolism	ko00052	6	24	973	4179	gene-CELE_C01B4.6;gene-CELE_C47B2.6;gene-CELE_D2096.3;gene-CELE_R05F9.12;gene-CELE_R05F9.6;gene-CELE_Y19D10A.16	K01785+K01784+K01187+K01187+K01835+K01785
Hypertrophic cardiomyopathy	ko05410	1	3	973	4179	gene-CELE_T21D12.9	K12567
Hippo signaling pathway	ko04390	1	2	973	4179	gene-CELE_F59C12.3	K16819
RIG-I-like receptor signaling pathway	ko04622	1	4	973	4179	gene-CELE_T02C1.1	K10652
Ribosome	ko03010	102	137	973	4179	gene-CELE_B0041.4;gene-CELE_B0250.1;gene-CELE_B0336.10;gene-CELE_B0513.3;gene-CELE_C04F12.4;gene-CELE_C05D11.10;gene-CELE_C06B8.8;gene-CELE_C09D4.5;gene-CELE_C09H10.2;gene-CELE_C14B9.7;gene-CELE_C16A3.9;gene-CELE_C16C8.4;gene-CELE_C23G10.3;gene-CELE_C26E6.6;gene-CELE_C26F1.4;gene-CELE_C27A2.2;gene-CELE_C30C11.1;gene-CELE_C32E8.2;gene-CELE_C37A2.7;gene-CELE_C42C1.14;gene-CELE_C49H3.11;gene-CELE_C5…	K02930+K02938+K02894+K02905+K02875+K02961+K02923+K02885+K02929+K02889+K02953+K02927+K02985+K02906+K02983+K02891+K02911+K02873+K02943+K02915+K02981+K02901+K02896+K02947+K02881+K02882+K02868+K02866+K02925+K02871+K02941+K02941+K02898+K02973+K02970+K02958+K02971+K02920+K02976+K02949+K02997+K02995+K02888+K02888+K02874+K02893+K02957+K02937+K02932+K02951+K02893+K02886+K02978+K02984+K02895+K02977+K02870+…
Lysosome	ko04142	54	246	973	4179	Caenorhabditis_elegans_newGene_987;gene-CELE_C24F3.5;gene-CELE_C33C12.8;gene-CELE_C33G3.4;gene-CELE_C41D7.2;gene-CELE_C52E4.1;gene-CELE_EGAP2.3;gene-CELE_F02E8.6;gene-CELE_F07B10.1;gene-CELE_F07H5.9;gene-CELE_F09G8.4;gene-CELE_F11A5.9;gene-CELE_F11C1.3;gene-CELE_F11E6.1;gene-CELE_F14D7.6;gene-CELE_F21F8.11;gene-CELE_F32A5.3;gene-CELE_F41C3.5;gene-CELE_F41E6.6;gene-CELE_F44C4.3;gene-CELE_F44C4.5;g…	K01382+K05642+K01201+K01192+K12385+K01363+K14410+K12385+K12389+K14410+K12385+K12301+K12384+K01201+K12307+K12301+K13289+K13289+K01373+K01363+K01074+K01052+K01052+K01363+K01382+K12385+K12348+K12384+K01204+K12305+K02155+K02155+K01052+K03661+K14410+K12301+K12301+K12301+K01369+K12350+K12307+K13289+K19363+K01382+K13289+K12301+K12301+K12385+K12307+K12385+K19363+K12389+K05656+K14410
Glycosphingolipid biosynthesis - lacto and neolacto series	ko00601	1	33	973	4179	gene-CELE_Y39E4B.9	K07819
Synthesis and degradation of ketone bodies	ko00072	1	6	973	4179	gene-CELE_F38E9.1	K01027
SNARE interactions in vesicular transport	ko04130	6	29	973	4179	gene-CELE_B0272.2;gene-CELE_C15C7.1;gene-CELE_F23H12.1;gene-CELE_T01B11.3;gene-CELE_Y59E9AL.7;gene-CELE_Y69A2AR.6	K08496+K08498+K13504+K08486+K08504+K08512
Regulation of lipolysis in adipocytes	ko04923	1	1	973	4179	gene-CELE_Y40B10A.1	K08753
Pentose and glucuronate interconversions	ko00040	28	90	973	4179	gene-CELE_AC3.2;gene-CELE_AC3.8;gene-CELE_B0310.5;gene-CELE_C03A7.11;gene-CELE_C03A7.13;gene-CELE_C07D8.6;gene-CELE_C08F11.8;gene-CELE_C33A12.6;gene-CELE_C35D10.6;gene-CELE_F01D4.1;gene-CELE_F01D4.2;gene-CELE_F09G2.6;gene-CELE_F29F11.1;gene-CELE_F54C1.1;gene-CELE_H23N18.1;gene-CELE_K08B4.4;gene-CELE_R04B5.5;gene-CELE_R04B5.9;gene-CELE_R08D7.7;gene-CELE_T03D3.1;gene-CELE_T08H10.1;gene-CELE_T19H12.…	K00699+K00699+K00699+K00699+K00699+K00002+K00699+K00699+K00002+K00699+K00699+K00699+K00012+K00699+K00699+K00699+K00008+K00699+K00854+K00699+K00002+K00699+K00699+K00699+K00699+K00699+K00699+K00002
