# Supplementary material for: Curcumin supplementation increases longevity and antioxidant capacity in Caenorhabditis elegans
Source: Front Pharmacol. 2023 Jun 6;14:1195490. doi: 10.3389/fphar.2023.1195490 (PMC10279890; doi:10.3389/fphar.2023.1195490)
Supplement: Supplementary file 1 [file DataSheet1.zip › Additional file/6-GENE ID.xls]

## Sheet: Sheet1
source	ID
Longevity regulating pathway - worm	gene-CELE_C12D8.5
Longevity regulating pathway - worm	gene-CELE_C37H5.8
Longevity regulating pathway - worm	gene-CELE_C54D1.3
Longevity regulating pathway - worm	gene-CELE_E02H9.8
Longevity regulating pathway - worm	gene-CELE_F10D11.1
Longevity regulating pathway - worm	gene-CELE_F10D2.9
Longevity regulating pathway - worm	gene-CELE_F11G11.2
Longevity regulating pathway - worm	gene-CELE_F35E8.8
Longevity regulating pathway - worm	gene-CELE_F38A6.1
Longevity regulating pathway - worm	gene-CELE_F42G8.4
Longevity regulating pathway - worm	gene-CELE_F46F11.4
Longevity regulating pathway - worm	gene-CELE_F59E12.10
Longevity regulating pathway - worm	gene-CELE_H10E21.3
Longevity regulating pathway - worm	gene-CELE_K04A8.5
Longevity regulating pathway - worm	gene-CELE_K11G9.6
Longevity regulating pathway - worm	gene-CELE_M117.2
Longevity regulating pathway - worm	gene-CELE_R03D7.6
Longevity regulating pathway - worm	gene-CELE_R04A9.7
Longevity regulating pathway - worm	gene-CELE_R07B1.4
Longevity regulating pathway - worm	gene-CELE_T27E4.2
Longevity regulating pathway - worm	gene-CELE_T27E4.3
Longevity regulating pathway - worm	gene-CELE_T27E4.8
Longevity regulating pathway - worm	gene-CELE_T27E4.9
Longevity regulating pathway - worm	gene-CELE_W07G1.3
Longevity regulating pathway - worm	gene-CELE_Y22D7AL.5
Longevity regulating pathway - worm	gene-CELE_Y46H3A.2
Longevity regulating pathway - worm	gene-CELE_Y46H3A.3
Longevity regulating pathway - worm	gene-CELE_Y47D3A.16
Longevity regulating pathway - worm	gene-CELE_Y48E1B.10
Longevity regulating pathway - worm	gene-CELE_Y53F4B.29
Longevity regulating pathway - worm	gene-CELE_Y53F4B.31
Longevity regulating pathway - worm	gene-CELE_Y53F4B.33
Longevity regulating pathway - worm	gene-CELE_Y55D5A.5
Longevity regulating pathway - worm	gene-CELE_Y71H10A.2
Longevity regulating pathway - worm	gene-CELE_ZC416.4
Longevity regulating pathway - worm	gene-CELE_ZK1193.2
Longevity regulating pathway - worm	gene-CELE_ZK1251.2
Longevity regulating pathway - worm	gene-CELE_ZK265.1
Longevity regulating pathway - worm	gene-CELE_C08A9.1
Longevity regulating pathway - worm	gene-CELE_C15F1.7
Longevity regulating pathway - worm	gene-CELE_K08F4.7
Longevity regulating pathway - worm	gene-CELE_C12C8.1
Longevity regulating pathway - worm	gene-CELE_R13H8.1
MAPK signaling pathway	gene-CELE_C12C8.1
MAPK signaling pathway	gene-CELE_C23F12.1
MAPK signaling pathway	gene-CELE_C24A8.4
MAPK signaling pathway	gene-CELE_F14H12.4
MAPK signaling pathway	gene-CELE_F26D10.3
MAPK signaling pathway	gene-CELE_F35G2.2
MAPK signaling pathway	gene-CELE_F42G8.4
MAPK signaling pathway	gene-CELE_F44E5.4
MAPK signaling pathway	gene-CELE_F44E5.5
MAPK signaling pathway	gene-CELE_F46G10.6
MAPK signaling pathway	gene-CELE_F48E3.9
MAPK signaling pathway	gene-CELE_F58A3.2
MAPK signaling pathway	gene-CELE_F59A6.1
MAPK signaling pathway	gene-CELE_F59F3.1
MAPK signaling pathway	gene-CELE_K08F8.1
MAPK signaling pathway	gene-CELE_R13F6.6
MAPK signaling pathway	gene-CELE_R166.5
MAPK signaling pathway	gene-CELE_T17A3.1
MAPK signaling pathway	gene-CELE_W07G1.3
MAPK signaling pathway	gene-CELE_Y102A11A.8
MAPK signaling pathway	gene-CELE_Y41D4B.13
MAPK signaling pathway	gene-CELE_Y55D5A.5
MAPK signaling pathway	gene-CELE_ZC416.4
MAPK signaling pathway	gene-CELE_ZK1067.1
MAPK signaling pathway	gene-CELE_R03G5.2
MAPK signaling pathway	gene-CELE_B0218.3
MAPK signaling pathway	gene-CELE_R13H8.1
Wnt signaling pathway	gene-CELE_F27E11.3
Wnt signaling pathway	gene-CELE_F38E1.7
Wnt signaling pathway	gene-CELE_F39F10.3
Wnt signaling pathway	gene-CELE_F40F12.7
Wnt signaling pathway	gene-CELE_F46A9.4
Wnt signaling pathway	gene-CELE_F47H4.10
Wnt signaling pathway	gene-CELE_F54D10.1
Wnt signaling pathway	gene-CELE_F56E10.2
Wnt signaling pathway	gene-CELE_K03H1.10
Wnt signaling pathway	gene-CELE_K08E7.7
Wnt signaling pathway	gene-CELE_R05D11.1
Wnt signaling pathway	gene-CELE_R10E11.1
Wnt signaling pathway	gene-CELE_R12H7.3
Wnt signaling pathway	gene-CELE_W01B6.1
Wnt signaling pathway	gene-CELE_W08D2.1
Wnt signaling pathway	gene-CELE_W10C8.2
Wnt signaling pathway	gene-CELE_Y60A3A.18
Wnt signaling pathway	gene-CELE_ZC416.4
Wnt signaling pathway	gene-CELE_ZK1010.10
Wnt signaling pathway	gene-CELE_ZK287.5
FoxO signaling pathway	gene-CELE_C54D1.3
FoxO signaling pathway	gene-CELE_DY3.6
FoxO signaling pathway	gene-CELE_F10D11.1
FoxO signaling pathway	gene-CELE_F40F12.7
FoxO signaling pathway	gene-CELE_F42G8.4
FoxO signaling pathway	gene-CELE_F52H3.3
FoxO signaling pathway	gene-CELE_H31G24.4
FoxO signaling pathway	gene-CELE_K03H1.10
FoxO signaling pathway	gene-CELE_R05D11.1
FoxO signaling pathway	gene-CELE_R10E11.1
FoxO signaling pathway	gene-CELE_T14G12.4
FoxO signaling pathway	gene-CELE_Y111B2A.8
FoxO signaling pathway	gene-CELE_Y113G7B.17
FoxO signaling pathway	gene-CELE_Y43E12A.1
FoxO signaling pathway	gene-CELE_Y47D3A.15
FoxO signaling pathway	gene-CELE_Y55D5A.5
FoxO signaling pathway	gene-CELE_Y71F9B.7
FoxO signaling pathway	gene-CELE_ZC416.4
FoxO signaling pathway	gene-CELE_ZK1010.10
FoxO signaling pathway	gene-CELE_ZK1067.1
mTOR signaling pathway	gene-CELE_B0348.6
mTOR signaling pathway	gene-CELE_C17H12.14
mTOR signaling pathway	gene-CELE_C54D1.3
mTOR signaling pathway	gene-CELE_F20B6.2
mTOR signaling pathway	gene-CELE_F27E11.3
mTOR signaling pathway	gene-CELE_F35H10.7
mTOR signaling pathway	gene-CELE_F38E1.7
mTOR signaling pathway	gene-CELE_F39C12.1
mTOR signaling pathway	gene-CELE_R04A9.7
mTOR signaling pathway	gene-CELE_W01B6.1
mTOR signaling pathway	gene-CELE_W08D2.1
mTOR signaling pathway	gene-CELE_Y24F12A.2
mTOR signaling pathway	gene-CELE_Y32H12A.8
mTOR signaling pathway	gene-CELE_Y43F4B.4
mTOR signaling pathway	gene-CELE_Y47D3A.16
mTOR signaling pathway	gene-CELE_Y55D5A.5
mTOR signaling pathway	gene-CELE_Y71A12B.1
TGF-beta signaling pathway	gene-CELE_F40F12.7
TGF-beta signaling pathway	gene-CELE_F46A9.4
TGF-beta signaling pathway	gene-CELE_F47H4.10
TGF-beta signaling pathway	gene-CELE_F48E8.5
TGF-beta signaling pathway	gene-CELE_F54D10.1
TGF-beta signaling pathway	gene-CELE_K03H1.10
TGF-beta signaling pathway	gene-CELE_K08E7.7
TGF-beta signaling pathway	gene-CELE_R04A9.7
TGF-beta signaling pathway	gene-CELE_R05D11.1
TGF-beta signaling pathway	gene-CELE_R10E11.1
TGF-beta signaling pathway	gene-CELE_R12H7.3
TGF-beta signaling pathway	gene-CELE_Y47D3A.16
TGF-beta signaling pathway	gene-CELE_Y60A3A.18
TGF-beta signaling pathway	gene-CELE_Y71G12B.16
TGF-beta signaling pathway	gene-CELE_ZK1010.10
TGF-beta signaling pathway	gene-CELE_ZK287.5
